# Supplementary material for: catena-Poly[[bis­(dimethyl­formamide-κO)cadmium]-bis­(μ-4-nitro­phenyl­cyanamido-κ2 N 1:N 3)]
Source: Acta Crystallogr Sect E Struct Rep Online. 2012 Feb 4;68(Pt 3):m232. doi: 10.1107/S1600536812001924 (PMC3297207; doi:10.1107/S1600536812001924)
Supplement: Supplementary file 2 [file e-68-0m232-Isup2.hkl]

# 
# h,k,l, Fc-squared, Fo-squared, sigma(Fo-squared) and status flag 
# 
data_I
_shelx_title ' KHC84H in P-1' 
_shelx_refln_list_code          4 
_shelx_F_calc_maximum       82.40 
_exptl_crystal_F_000       490.00 
_reflns_d_resolution_high  0.7278 
 
loop_ 
 _symmetry_equiv_pos_as_xyz 
 'x, y, z' 
 '-x, -y, -z' 
 
_cell_length_a     5.6070 
_cell_length_b     9.8114 
_cell_length_c    11.6789 
_cell_angle_alpha  67.436 
_cell_angle_beta   81.932 
_cell_angle_gamma  84.280 
 
_shelx_F_squared_multiplier     1.000 
 
loop_ 
 _refln_index_h 
 _refln_index_k 
 _refln_index_l 
 _refln_F_squared_calc 
 _refln_F_squared_meas 
 _refln_F_squared_sigma 
 _refln_observed_status 
   1   0   0     3964.26     4377.34     63.00 o 
   2   0   0     2529.78     2701.88     62.52 o 
   3   0   0     1396.75     1486.73     22.68 o 
   4   0   0      670.50      735.76      9.56 o 
   5   0   0      281.70      297.54      2.99 o 
   6   0   0      353.41      377.04      5.63 o 
   7   0   0       71.88       71.75     12.56 o 
  -7   1   0      118.11      115.28      4.38 o 
  -6   1   0      260.76      271.34      9.08 o 
  -5   1   0      146.39      166.67      3.16 o 
  -4   1   0      652.55      668.11      4.63 o 
  -3   1   0     1565.23     1682.54     17.76 o 
  -2   1   0     1188.63     1241.97     17.54 o 
  -1   1   0      807.19      813.13      9.01 o 
   0   1   0     2428.09     2535.71     51.86 o 
   1   1   0      190.00      211.88     10.12 o 
   2   1   0     1006.20     1077.03      8.45 o 
   3   1   0       23.63       47.67      3.21 o 
   4   1   0      127.80      120.08      3.97 o 
   5   1   0      406.72      456.80     12.62 o 
   6   1   0      308.33      348.69      7.13 o 
   7   1   0       95.20       94.72      4.51 o 
  -7   2   0      175.26      161.00      4.53 o 
  -6   2   0      421.40      467.39      4.66 o 
  -5   2   0       50.12       55.91      3.17 o 
  -4   2   0      627.60      657.75      8.64 o 
  -3   2   0     1839.91     1976.74     25.80 o 
  -2   2   0     1304.11     1125.96     99.12 o 
  -1   2   0     2482.99     2738.61     62.13 o 
   0   2   0      108.80       83.11     16.50 o 
   1   2   0       53.21       53.37      6.52 o 
   2   2   0     1206.68     1362.53     35.57 o 
   3   2   0     1051.16     1157.30     15.09 o 
   4   2   0      296.51      329.25      4.00 o 
   5   2   0      583.04      604.61      6.51 o 
   6   2   0       48.54       57.10      3.93 o 
   7   2   0       41.52       46.09      5.97 o 
  -7   3   0       45.01       36.08      3.71 o 
  -6   3   0      112.82      111.90      3.68 o 
  -5   3   0      408.90      432.11     12.86 o 
  -4   3   0      339.37      341.10     18.83 o 
  -3   3   0      466.10      458.50      4.37 o 
  -2   3   0     1281.02     1314.75     45.94 o 
  -1   3   0     1529.71     1604.62      8.12 o 
   0   3   0       38.06       48.75      4.80 o 
   1   3   0       68.54       53.77      5.16 o 
   2   3   0     1182.77     1318.55     13.37 o 
   3   3   0     1164.95     1192.89     14.03 o 
   4   3   0      635.05      653.49     12.92 o 
   5   3   0      787.07      855.12      6.03 o 
   6   3   0      240.64      232.84      6.13 o 
   7   3   0      154.06      137.54      4.78 o 
  -7   4   0      132.55      105.82      9.70 o 
  -6   4   0       64.71       63.14      3.47 o 
  -5   4   0      314.46      327.69     15.74 o 
  -4   4   0      337.95      370.21      3.96 o 
  -3   4   0      629.24      577.72     66.21 o 
  -2   4   0      172.74      161.21     10.46 o 
  -1   4   0     1745.51     1504.01    218.94 o 
   0   4   0       53.12       29.06      4.67 o 
   1   4   0     1831.65     1862.63      8.36 o 
   2   4   0     1009.34     1061.15     36.53 o 
   3   4   0      774.45      801.67     15.89 o 
   4   4   0      695.70      743.15      6.45 o 
   5   4   0      306.55      342.09      4.91 o 
   6   4   0      138.84      132.43      4.43 o 
   7   4   0      145.07      128.98      4.77 o 
  -6   5   0       47.47       40.45      4.23 o 
  -5   5   0      143.57      141.66      9.55 o 
  -4   5   0      101.96      111.33      2.83 o 
  -3   5   0      327.57      350.40     10.30 o 
  -2   5   0      198.33      199.08     11.04 o 
  -1   5   0     1994.33     1791.42    325.57 o 
   0   5   0     1587.10     1446.77      5.96 o 
   1   5   0     1733.83     1733.25     43.41 o 
   2   5   0      732.21      692.60     10.85 o 
   3   5   0     1248.05     1290.41     93.18 o 
   4   5   0      231.07      249.60      8.71 o 
   5   5   0      127.85      150.59      5.76 o 
   6   5   0      191.06      184.22      4.67 o 
   7   5   0      127.93      124.84      6.61 o 
  -6   6   0       41.57       34.48      3.20 o 
  -5   6   0      115.76      109.58      3.61 o 
  -4   6   0      264.96      265.28     13.42 o 
  -3   6   0      270.16      282.77     17.49 o 
  -2   6   0      294.79      264.14     38.37 o 
  -1   6   0      256.78      264.81     18.31 o 
   0   6   0      805.95      861.05      5.68 o 
   1   6   0      804.95      855.92     21.78 o 
   2   6   0      197.42      208.40      9.76 o 
   3   6   0       59.69       62.67      6.17 o 
   4   6   0      303.95      301.26      8.36 o 
   5   6   0      136.92      123.17      4.33 o 
   6   6   0       33.23       35.91      5.98 o 
  -6   7   0       35.08       27.82      2.98 o 
  -5   7   0       41.29       37.80      6.23 o 
  -4   7   0      263.80      254.54     22.68 o 
  -3   7   0      225.84      228.84      7.44 o 
  -2   7   0      240.52      230.74     31.15 o 
  -1   7   0      260.33      230.97     22.31 o 
   0   7   0      405.73      382.34      5.41 o 
   1   7   0      443.35      476.68      5.30 o 
   2   7   0     1261.71     1252.12     69.48 o 
   3   7   0      218.57      220.64      6.68 o 
   4   7   0      269.97      272.46      7.42 o 
   5   7   0      197.02      186.71      4.67 o 
   6   7   0      124.85      122.37      6.56 o 
  -5   8   0       99.92       98.30     10.70 o 
  -4   8   0      160.23      166.10      9.87 o 
  -3   8   0      196.50      189.65     21.51 o 
  -2   8   0      812.82      912.32     12.97 o 
  -1   8   0      232.89      214.57     23.10 o 
   0   8   0      143.04      165.50     11.13 o 
   1   8   0      425.08      440.07      7.14 o 
   2   8   0      270.57      283.22     20.63 o 
   3   8   0      130.98      139.43      6.37 o 
   4   8   0      213.78      203.71      6.84 o 
   5   8   0       75.24       72.06      3.59 o 
   6   8   0       80.47       65.39      4.74 o 
  -4   9   0       76.45       70.33      6.24 o 
  -3   9   0        1.62       -0.88      8.60 o 
  -2   9   0      100.80       92.41     33.83 o 
  -1   9   0      102.35      105.54      4.28 o 
   0   9   0      113.00      107.45      3.04 o 
   1   9   0       77.95       86.40      4.16 o 
   2   9   0       53.72       50.95      4.12 o 
   3   9   0      103.77      115.34      6.02 o 
   4   9   0      124.14      126.78      3.84 o 
   5   9   0      113.77      100.10      7.17 o 
  -4  10   0       24.96       22.22      5.68 o 
  -3  10   0       61.40       53.52      3.22 o 
  -2  10   0       84.62       99.99      9.27 o 
  -1  10   0       65.12       58.83     10.90 o 
   0  10   0      254.36      266.87     10.45 o 
   1  10   0      164.58      178.24      4.38 o 
   2  10   0       40.81       49.10      3.54 o 
   3  10   0       62.12       71.01      6.21 o 
   4  10   0       33.18       21.73      4.45 o 
  -3  11   0       61.83       52.30      3.35 o 
  -2  11   0       37.94       49.86     12.54 o 
  -1  11   0       75.22       79.03      9.94 o 
   0  11   0       79.65       91.08     30.65 o 
   1  11   0       77.74       77.75      3.68 o 
   2  11   0       28.10       28.50      8.32 o 
   3  11   0      180.48      177.04      7.16 o 
  -1  12   0       60.42       57.48      3.36 o 
   0  12   0       56.25       56.73      8.44 o 
   1  12   0       43.56       45.20      4.70 o 
   2  12   0       51.52       60.15      5.96 o 
   0 -12   1       78.48       65.43     14.73 o 
  -3 -11   1       29.41       27.46      6.48 o 
  -2 -11   1       19.38       13.41      3.64 o 
  -1 -11   1       62.11       71.25      4.43 o 
   0 -11   1       75.95       84.14      6.99 o 
   1 -11   1       62.41       76.92     15.75 o 
   2 -11   1       27.83       33.07      8.88 o 
  -4 -10   1      146.85      114.88     10.96 o 
  -3 -10   1      231.55      258.78      7.14 o 
  -2 -10   1       69.98       53.95      6.80 o 
  -1 -10   1       83.63      106.56      6.68 o 
   0 -10   1       59.89       54.02      3.41 o 
   1 -10   1       54.99       55.46      3.74 o 
   2 -10   1       57.53       55.61      3.50 o 
   3 -10   1       56.11       52.45      4.55 o 
  -5  -9   1       74.13       58.68      4.58 o 
  -4  -9   1       17.71       15.24      4.34 o 
  -3  -9   1      157.16      148.71      6.37 o 
  -2  -9   1       64.11       64.51      4.27 o 
  -1  -9   1      249.21      214.31     30.07 o 
   0  -9   1      247.99      217.95     27.90 o 
   1  -9   1      230.50      213.04     30.81 o 
   2  -9   1      137.40      147.17     13.87 o 
   3  -9   1      168.51      156.86     18.10 o 
   4  -9   1      147.48      133.72      3.31 o 
  -5  -8   1       41.98       33.22      4.99 o 
  -4  -8   1       25.65       27.98      4.63 o 
  -3  -8   1      134.71      146.45      4.46 o 
  -2  -8   1      244.03      210.42     27.93 o 
  -1  -8   1      244.48      255.98     10.28 o 
   0  -8   1      124.61      127.04     13.33 o 
   1  -8   1      280.65      301.92      4.37 o 
   2  -8   1       89.86       80.11      8.32 o 
   3  -8   1        5.72       18.48      3.25 o 
   4  -8   1       47.19       44.83      7.74 o 
   5  -8   1       61.47       53.80      2.93 o 
  -6  -7   1      129.39      125.17      5.05 o 
  -5  -7   1       65.75       62.02      5.98 o 
  -4  -7   1      149.06      140.50     27.79 o 
  -3  -7   1      253.12      263.75      6.72 o 
  -2  -7   1      488.15      516.14     11.73 o 
  -1  -7   1      748.37      761.04     13.93 o 
   0  -7   1      783.34      648.78     77.07 o 
   1  -7   1      115.12      104.65     13.82 o 
   2  -7   1      659.13      721.17      5.12 o 
   3  -7   1      490.97      493.57     18.76 o 
   4  -7   1      125.77      127.36      3.44 o 
   5  -7   1      102.90      104.36      4.58 o 
  -6  -6   1       79.59       78.54      6.21 o 
  -5  -6   1      191.68      195.79      6.11 o 
  -4  -6   1      328.26      310.12     15.36 o 
  -3  -6   1      299.04      308.66      8.12 o 
  -2  -6   1      534.20      563.07      6.16 o 
  -1  -6   1      765.85      798.26     11.84 o 
   0  -6   1      465.24      503.41      9.79 o 
   1  -6   1      184.91      166.27     11.08 o 
   2  -6   1      486.05      536.54     18.49 o 
   3  -6   1      265.47      268.94      6.39 o 
   4  -6   1      208.48      221.58     12.74 o 
   5  -6   1       92.65       90.64      8.49 o 
   6  -6   1       26.82       29.01      3.59 o 
  -6  -5   1      137.68      146.98      4.79 o 
  -5  -5   1      227.22      214.87      4.60 o 
  -4  -5   1     2388.13     2518.67     79.43 o 
  -3  -5   1     1116.73     1045.69     10.43 o 
  -2  -5   1      338.26      329.22     15.64 o 
  -1  -5   1     1070.60     1133.59     17.64 o 
   0  -5   1      276.82      275.04     36.94 o 
   1  -5   1      422.36      430.22      6.76 o 
   2  -5   1      741.21      646.26    133.31 o 
   3  -5   1      321.62      251.52      4.46 o 
   4  -5   1      189.41      156.52     19.31 o 
   5  -5   1      200.08      224.14      4.01 o 
   6  -5   1       26.23       24.28      3.88 o 
  -7  -4   1      122.00      119.44      6.72 o 
  -6  -4   1      128.01      132.31      5.98 o 
  -5  -4   1       98.84      101.24      5.56 o 
  -4  -4   1      328.07      315.99      6.17 o 
  -3  -4   1       90.29       95.64      4.51 o 
  -2  -4   1      745.41      743.19     43.43 o 
  -1  -4   1       25.63       39.34      3.70 o 
   0  -4   1        1.08        3.82      3.56 o 
   1  -4   1     1151.07     1037.75    177.69 o 
   2  -4   1      655.86      456.64     29.88 o 
   3  -4   1      392.42      364.36     23.25 o 
   4  -4   1      305.39      311.42      3.25 o 
   5  -4   1      251.75      265.68     10.74 o 
   6  -4   1       57.22       48.90      3.48 o 
   7  -4   1      169.48      142.58     11.06 o 
  -7  -3   1      157.96      140.04      4.83 o 
  -6  -3   1      125.79      118.98      4.21 o 
  -5  -3   1      415.58      471.61      5.23 o 
  -4  -3   1      143.56      153.89      5.49 o 
  -3  -3   1       93.85       89.10      4.33 o 
  -2  -3   1     1279.69     1434.02     51.69 o 
  -1  -3   1     1490.56     1528.20      8.59 o 
   0  -3   1     2040.21     1947.43     43.51 o 
   1  -3   1     2787.47     2766.54    242.59 o 
   2  -3   1      164.40      131.63     17.47 o 
   3  -3   1       30.16       31.55      3.19 o 
   4  -3   1      607.17      654.28     16.56 o 
   5  -3   1      153.90      171.42      9.17 o 
   6  -3   1       75.90       81.32      7.67 o 
   7  -3   1      134.23      123.44      4.00 o 
  -7  -2   1       79.52      110.50      6.32 o 
  -6  -2   1      250.45      279.74      6.03 o 
  -5  -2   1      674.55      700.82      5.60 o 
  -4  -2   1       76.59       91.18      3.82 o 
  -3  -2   1      435.88      418.75      6.52 o 
  -2  -2   1     1218.17     1197.38     17.68 o 
  -1  -2   1     2483.60     2402.24     81.31 o 
   0  -2   1     3731.65     3025.33    716.35 o 
   1  -2   1     6790.12     6630.28    625.08 o 
   2  -2   1     1927.95     1699.84      6.91 o 
   3  -2   1      903.12      981.95      7.62 o 
   4  -2   1      728.44      757.87      7.37 o 
   5  -2   1      648.07      727.28     16.62 o 
   6  -2   1      764.21      802.80     10.51 o 
   7  -2   1      107.35      102.23      3.78 o 
  -7  -1   1       95.72      104.51      4.40 o 
  -6  -1   1      110.85      117.87      5.50 o 
  -5  -1   1      415.06      431.77      4.89 o 
  -4  -1   1      216.50      247.94      5.68 o 
  -3  -1   1     1378.82     1517.30      8.26 o 
  -2  -1   1     3245.24     3853.51     14.17 o 
  -1  -1   1     1044.63      999.72     45.84 o 
   0  -1   1     5794.10     5782.42     59.75 o 
   1  -1   1     2231.47     2262.24    116.54 o 
   2  -1   1      820.87      815.06     70.85 o 
   3  -1   1     1618.91     1764.63     19.56 o 
   4  -1   1      430.36      461.53      3.97 o 
   5  -1   1       18.42       18.36      3.19 o 
   6  -1   1      294.75      292.55      6.52 o 
   7  -1   1       89.32       85.36      3.45 o 
  -7   0   1      114.77      110.31      6.28 o 
  -6   0   1      139.24      149.77      4.19 o 
  -5   0   1      515.48      529.15     10.09 o 
  -4   0   1      581.74      632.88      3.75 o 
  -3   0   1     1215.32     1231.06     12.16 o 
  -2   0   1      763.78      884.63      7.34 o 
  -1   0   1     3191.84     3385.01     18.03 o 
   1   0   1     1115.19     1246.36     20.76 o 
   2   0   1     2229.33     2485.54     54.81 o 
   3   0   1     1264.21     1450.82     16.46 o 
   4   0   1      887.45      961.45     21.13 o 
   5   0   1      225.19      236.04      7.55 o 
   6   0   1      239.21      257.96      3.47 o 
   7   0   1       65.61       66.21      4.10 o 
  -7   1   1      104.37       90.64     10.90 o 
  -6   1   1      191.40      204.50      7.42 o 
  -5   1   1      227.34      231.48      4.09 o 
  -4   1   1      632.19      669.34      4.25 o 
  -3   1   1     2069.70     2220.01     28.98 o 
  -2   1   1      624.91      582.94     20.95 o 
  -1   1   1     1771.80     1735.44     55.29 o 
   0   1   1     4605.05     5013.03     29.31 o 
   1   1   1     2748.76     2962.17     21.92 o 
   2   1   1      122.01      113.44      3.92 o 
   3   1   1     1092.84     1208.46      9.17 o 
   4   1   1     1168.41     1349.43      6.17 o 
   5   1   1      324.61      352.20      3.11 o 
   6   1   1      203.52      204.81      3.25 o 
   7   1   1       61.19       64.62     10.60 o 
  -7   2   1       96.27       86.30      3.71 o 
  -6   2   1      148.96      149.05      5.49 o 
  -5   2   1      100.19      107.38      6.99 o 
  -4   2   1      575.21      604.19      3.75 o 
  -3   2   1      637.47      619.89     19.41 o 
  -2   2   1     2804.66     2816.84     88.65 o 
  -1   2   1     2469.00     2376.40    106.51 o 
   0   2   1      502.16      463.15     59.04 o 
   1   2   1     3110.55     2999.43    203.37 o 
   2   2   1      418.70      425.16      5.14 o 
   3   2   1      378.33      346.22      7.03 o 
   4   2   1      247.88      269.79      3.31 o 
   5   2   1      589.49      620.80     17.57 o 
   6   2   1      192.11      202.88      5.07 o 
   7   2   1      208.64      206.17      4.92 o 
  -7   3   1       95.73       82.62      7.69 o 
  -6   3   1      470.07      485.22      4.50 o 
  -5   3   1      246.70      263.86      4.29 o 
  -4   3   1      250.12      281.81      7.34 o 
  -3   3   1     1086.32      986.17     52.95 o 
  -2   3   1     1307.28     1315.78     31.09 o 
  -1   3   1      448.20      416.44      8.82 o 
   0   3   1     1631.88     1381.16    254.77 o 
   1   3   1      748.31      741.49     44.47 o 
   2   3   1      638.33      685.41      6.25 o 
   3   3   1      895.65      991.29     13.56 o 
   4   3   1      321.25      342.04      5.34 o 
   5   3   1      670.25      705.93      9.11 o 
   6   3   1      182.56      180.46      5.85 o 
   7   3   1      126.85      150.59      6.28 o 
  -7   4   1        1.99        1.86      3.85 o 
  -6   4   1       44.51       34.28      2.95 o 
  -5   4   1      127.96      118.64      5.01 o 
  -4   4   1      146.84      145.11      6.38 o 
  -3   4   1      238.59      238.25      3.75 o 
  -2   4   1       84.69       73.98      4.77 o 
  -1   4   1      531.52      536.72     28.39 o 
   0   4   1      302.15      272.82     50.47 o 
   1   4   1     1074.08     1162.38      7.13 o 
   2   4   1     1401.94     1426.48     11.14 o 
   3   4   1     1680.20     1764.41     36.75 o 
   4   4   1      183.09      211.00      3.42 o 
   5   4   1      295.27      305.73      4.51 o 
   6   4   1      295.84      314.76      6.16 o 
   7   4   1      107.36       79.70      6.34 o 
  -6   5   1      117.07      103.69      3.64 o 
  -5   5   1      122.62      112.18      4.93 o 
  -4   5   1      567.19      599.36      8.87 o 
  -3   5   1      706.39      745.14     29.17 o 
  -2   5   1      178.43      172.18     17.32 o 
  -1   5   1      692.44      663.88     46.57 o 
   0   5   1       66.66       53.89      3.79 o 
   1   5   1      488.71      451.00     24.72 o 
   2   5   1     1792.16     1475.32      9.44 o 
   3   5   1     1261.69     1345.30     21.49 o 
   4   5   1      160.56      172.56      4.01 o 
   5   5   1      341.65      360.46      6.26 o 
   6   5   1       92.09       95.72      5.82 o 
   7   5   1      139.28      141.93      6.51 o 
  -6   6   1       53.46       52.25      3.12 o 
  -5   6   1      123.72      132.81      9.28 o 
  -4   6   1      270.09      259.05     14.40 o 
  -3   6   1      229.74      238.17      5.99 o 
  -2   6   1      266.73      215.42     10.79 o 
  -1   6   1     1677.35     1864.12     29.68 o 
   0   6   1     2427.35     2676.54     31.47 o 
   1   6   1      655.61      604.61     38.73 o 
   2   6   1     1737.15     1725.50     28.43 o 
   3   6   1     1075.01     1060.99     14.43 o 
   4   6   1      717.44      736.39     17.11 o 
   5   6   1      260.46      265.07     14.48 o 
   6   6   1      119.95      130.57      4.50 o 
  -6   7   1       30.73       32.62      3.93 o 
  -5   7   1      127.93      134.99     10.34 o 
  -4   7   1      219.40      183.92      9.36 o 
  -3   7   1      110.22      102.26      9.47 o 
  -2   7   1      279.89      293.66      4.53 o 
  -1   7   1      540.78      541.18     13.06 o 
   0   7   1      429.99      351.04      6.28 o 
   1   7   1      578.10      618.10      5.50 o 
   2   7   1       91.38       82.30     17.71 o 
   3   7   1      251.94      266.92      4.60 o 
   4   7   1      239.03      256.19      4.09 o 
   5   7   1      113.32      110.80      3.40 o 
   6   7   1       51.83       42.59      6.17 o 
  -5   8   1       50.85       46.97      3.60 o 
  -4   8   1      123.01      124.81      3.55 o 
  -3   8   1      133.15      142.37      3.03 o 
  -2   8   1      300.55      331.36      4.49 o 
  -1   8   1      183.32      208.71      7.66 o 
   0   8   1      254.97      254.60     22.23 o 
   1   8   1      391.52      346.18     36.16 o 
   2   8   1      222.44      217.73     24.53 o 
   3   8   1       67.92       75.69      5.87 o 
   4   8   1      178.99      172.83      3.73 o 
   5   8   1      164.43      153.31      3.96 o 
   6   8   1      191.79      153.71      5.33 o 
  -5   9   1       39.35       35.51      5.28 o 
  -4   9   1        6.74        0.94      4.55 o 
  -3   9   1       19.56       33.04      3.26 o 
  -2   9   1      379.01      352.32     55.71 o 
  -1   9   1       50.64       59.45     13.63 o 
   0   9   1       63.34       78.08      7.98 o 
   1   9   1      126.10      119.79     17.69 o 
   2   9   1      148.97      157.54      4.40 o 
   3   9   1      146.01      183.85      6.48 o 
   4   9   1      189.73      179.57     25.11 o 
   5   9   1       69.86       65.34      4.30 o 
  -4  10   1       87.14       81.00      4.63 o 
  -3  10   1       79.63       72.08      2.58 o 
  -2  10   1       94.40      106.22     13.85 o 
  -1  10   1      152.80      186.05      4.30 o 
   0  10   1      132.37      142.73      4.35 o 
   1  10   1       63.32       69.41      4.30 o 
   2  10   1      128.18      139.28      9.27 o 
   3  10   1      258.23      254.58      6.86 o 
   4  10   1      190.43      161.40      7.75 o 
   5  10   1       74.92       62.97      4.29 o 
  -3  11   1       44.94       35.53      7.15 o 
  -2  11   1       27.34       28.27      3.50 o 
  -1  11   1       47.90       51.84      3.02 o 
   0  11   1       52.94       65.64      8.84 o 
   1  11   1      127.02      134.32      4.51 o 
   2  11   1       85.99       90.11      4.44 o 
   3  11   1      244.66      271.81      7.12 o 
   4  11   1       62.34       50.57      4.69 o 
  -2  12   1       36.39       36.50     10.18 o 
  -1  12   1       63.71       61.04     22.87 o 
   0  12   1       51.83       46.37      4.47 o 
   1  12   1       65.23       53.50     13.96 o 
   2  12   1       12.40       12.26      3.21 o 
  -2 -11   2       70.71       70.51      4.65 o 
  -1 -11   2       61.17       64.01     14.98 o 
   0 -11   2       64.83       66.10      5.80 o 
   1 -11   2       38.51       42.39      6.69 o 
   2 -11   2        6.93        7.81     10.38 o 
  -3 -10   2       38.56       42.81     10.93 o 
  -2 -10   2       69.41       82.78      7.14 o 
  -1 -10   2      103.39      113.01     16.38 o 
   0 -10   2       85.34       80.47      5.88 o 
   1 -10   2       83.70       77.96      3.09 o 
   2 -10   2       13.72       28.31      8.06 o 
   3 -10   2       77.04       70.85      8.37 o 
  -4  -9   2       16.09       20.43      3.63 o 
  -3  -9   2      216.19      219.23     10.77 o 
  -2  -9   2       90.13       96.39      8.24 o 
  -1  -9   2      163.62      182.05      4.43 o 
   0  -9   2      109.69      112.06      4.33 o 
   1  -9   2      134.89      146.35      6.85 o 
   2  -9   2       45.50       53.88      9.81 o 
   3  -9   2      177.68      199.50     29.42 o 
   4  -9   2       90.50       84.38      5.34 o 
  -5  -8   2      103.97       85.10      6.61 o 
  -4  -8   2      160.72      140.02      4.87 o 
  -3  -8   2      365.59      362.99     22.71 o 
  -2  -8   2       87.54       87.36      6.99 o 
  -1  -8   2       48.99       64.52      6.83 o 
   0  -8   2      294.66      285.30     27.90 o 
   1  -8   2      228.48      228.57     14.88 o 
   2  -8   2      120.46      108.89      2.94 o 
   3  -8   2      293.26      267.77      3.37 o 
   4  -8   2      111.73      110.83     10.09 o 
   5  -8   2       74.83       67.18      6.18 o 
  -5  -7   2       79.10       79.02      6.29 o 
  -4  -7   2      223.60      208.33     25.98 o 
  -3  -7   2      459.49      489.65     17.92 o 
  -2  -7   2      445.17      434.53     30.80 o 
  -1  -7   2      256.72      266.06      4.54 o 
   0  -7   2      322.43      260.73     23.12 o 
   1  -7   2      354.38      360.81     17.58 o 
   2  -7   2     1149.47     1153.21    134.36 o 
   3  -7   2      130.77      125.21     16.96 o 
   4  -7   2       52.33       56.47      9.81 o 
   5  -7   2       93.60       87.94      4.08 o 
  -6  -6   2      167.15      154.19      6.83 o 
  -5  -6   2      116.87       94.06      4.74 o 
  -4  -6   2      292.58      299.12      5.00 o 
  -3  -6   2      366.61      365.22     12.41 o 
  -2  -6   2      353.74      317.71     46.79 o 
  -1  -6   2      816.85      816.35      5.75 o 
   0  -6   2      471.89      421.01     47.11 o 
   1  -6   2        0.95        4.93      4.14 o 
   2  -6   2      459.70      505.11      4.85 o 
   3  -6   2      110.69       93.38      7.96 o 
   4  -6   2       66.73       73.91      4.34 o 
   5  -6   2       27.28       22.53      4.48 o 
   6  -6   2       82.48       78.38      6.59 o 
  -6  -5   2       75.36       78.57      6.29 o 
  -5  -5   2      145.93      132.75      6.00 o 
  -4  -5   2      302.98      302.71      5.03 o 
  -3  -5   2       38.28       41.82      4.68 o 
  -2  -5   2      377.43      367.58      5.14 o 
  -1  -5   2      958.50      917.99     76.99 o 
   0  -5   2      520.50      483.32     22.15 o 
   1  -5   2      337.02      279.35     35.48 o 
   2  -5   2      351.05      276.79     21.73 o 
   3  -5   2       47.68       50.15     13.14 o 
   4  -5   2      327.97      313.05     17.38 o 
   5  -5   2      172.01      150.06     12.03 o 
   6  -5   2       79.75       71.39      6.45 o 
  -6  -4   2      137.97      141.15      4.50 o 
  -5  -4   2      222.78      218.83      4.45 o 
  -4  -4   2     1176.05     1263.51      7.46 o 
  -3  -4   2      657.65      654.25     11.64 o 
  -2  -4   2      714.55      698.71     47.36 o 
  -1  -4   2      617.96      606.96      5.70 o 
   0  -4   2     2321.03     2316.07    200.51 o 
   1  -4   2      996.32      951.92     76.55 o 
   2  -4   2      537.64      533.73     38.56 o 
   3  -4   2      174.04      149.93     16.35 o 
   4  -4   2      466.58      502.49     12.97 o 
   5  -4   2      284.55      282.32     16.16 o 
   6  -4   2      127.10      118.59      6.44 o 
  -7  -3   2      101.98      117.56      6.51 o 
  -6  -3   2      144.33      131.76      4.24 o 
  -5  -3   2      306.40      322.87      6.21 o 
  -4  -3   2      128.29      126.81      5.47 o 
  -3  -3   2      536.28      605.44      5.95 o 
  -2  -3   2      325.57      305.45     28.14 o 
  -1  -3   2       24.44       15.08      4.55 o 
   0  -3   2       15.48        8.09      4.43 o 
   1  -3   2     2138.41     2110.72    121.21 o 
   2  -3   2      996.49     1096.98     11.79 o 
   3  -3   2     1330.04     1356.64     81.16 o 
   4  -3   2      820.77      878.17     32.49 o 
   5  -3   2      351.30      341.40     34.40 o 
   6  -3   2      191.16      169.95     12.02 o 
   7  -3   2      127.85      113.22      8.61 o 
  -7  -2   2      134.15      123.48      6.36 o 
  -6  -2   2      198.17      205.47      5.93 o 
  -5  -2   2      208.79      203.24      5.59 o 
  -4  -2   2      215.55      210.18      5.66 o 
  -3  -2   2      743.61      809.71      7.44 o 
  -2  -2   2      405.52      407.85     29.22 o 
  -1  -2   2     2617.38     2691.42    170.24 o 
   0  -2   2       87.56       74.10      5.42 o 
   1  -2   2     4571.19     4595.97    406.26 o 
   2  -2   2      372.22      357.06     34.18 o 
   3  -2   2      786.62      771.53     25.45 o 
   4  -2   2      410.72      422.10     16.13 o 
   5  -2   2      387.28      384.29     14.56 o 
   6  -2   2       34.77       31.65      2.90 o 
   7  -2   2       44.34       44.19      3.30 o 
  -7  -1   2       66.98       84.55      4.61 o 
  -6  -1   2       71.90       70.74      3.94 o 
  -5  -1   2      291.19      302.90      4.51 o 
  -4  -1   2      207.49      245.95      4.35 o 
  -3  -1   2      702.08      781.91      6.37 o 
  -2  -1   2     2251.09     2401.39     11.11 o 
   0  -1   2     1779.65     1827.44     10.74 o 
   1  -1   2     2309.82     2027.74    533.60 o 
   2  -1   2     1688.77     1496.92    149.26 o 
   3  -1   2     1285.88     1405.04     10.79 o 
   4  -1   2      214.16      216.40      4.32 o 
   5  -1   2      665.22      709.92     10.94 o 
   6  -1   2      462.14      467.30     25.49 o 
   7  -1   2      136.20      133.78      9.91 o 
  -7   0   2      178.09      181.12      6.47 o 
  -6   0   2       85.50       84.98      5.48 o 
  -5   0   2      435.68      430.44      4.94 o 
  -4   0   2      164.19      174.09     12.75 o 
  -3   0   2      672.09      672.36     27.74 o 
  -2   0   2     3386.64     3585.49     14.12 o 
   0   0   2      689.26      696.66      8.60 o 
   1   0   2     1876.11     1888.15    178.14 o 
   2   0   2      200.06      185.37      4.01 o 
   3   0   2      420.64      448.36      3.70 o 
   4   0   2      867.05      880.59     40.97 o 
   5   0   2       76.95       85.98      3.25 o 
   6   0   2      143.17      148.68      4.81 o 
   7   0   2      182.15      178.32      5.07 o 
  -6   1   2      116.97      114.05      5.04 o 
  -5   1   2      537.40      550.69     11.64 o 
  -4   1   2     1410.77     1509.34     29.86 o 
  -3   1   2     1058.91     1162.63     29.99 o 
  -2   1   2     2720.43     2809.90    102.64 o 
  -1   1   2     5634.29     5217.47     21.21 o 
   0   1   2     3674.27     3372.24     20.88 o 
   1   1   2     1427.18     1435.77     61.59 o 
   2   1   2      392.69      374.73      7.16 o 
   3   1   2     1195.82     1302.26     17.85 o 
   4   1   2      930.25      983.15     11.94 o 
   5   1   2      216.41      233.54      5.48 o 
   6   1   2      251.51      256.80      3.82 o 
   7   1   2      145.70      146.01      7.75 o 
  -7   2   2       39.10       33.67      9.20 o 
  -6   2   2      149.29      158.47      4.67 o 
  -5   2   2      197.83      181.95      6.75 o 
  -4   2   2      472.97      509.17      3.60 o 
  -3   2   2      561.18      615.23     14.93 o 
  -2   2   2      475.60      414.08     13.93 o 
   0   2   2      244.01      255.77     10.99 o 
   1   2   2      196.41      204.41      5.65 o 
   2   2   2      156.36      127.52      3.34 o 
   3   2   2      986.69     1039.35     14.61 o 
   4   2   2      859.30      934.33      4.54 o 
   5   2   2      199.22      209.10      2.79 o 
   6   2   2      278.95      293.69      3.98 o 
   7   2   2      160.25      172.28     10.24 o 
  -7   3   2       56.10       49.47      3.73 o 
  -6   3   2      184.94      192.79     12.10 o 
  -5   3   2       82.15       77.67      3.36 o 
  -4   3   2      289.09      301.18      6.23 o 
  -3   3   2      725.73      743.04     11.77 o 
  -2   3   2      782.39      821.27     46.58 o 
  -1   3   2       23.24       16.94      2.79 o 
   0   3   2     3417.66     3001.60    362.90 o 
   1   3   2      893.87      772.24     39.52 o 
   2   3   2     5438.09     5441.79    807.58 o 
   3   3   2     2330.44     2587.44     66.24 o 
   4   3   2      654.05      717.84      5.41 o 
   5   3   2      241.47      271.88      4.07 o 
   6   3   2      221.46      261.25      6.30 o 
   7   3   2      108.60      114.52      4.46 o 
  -7   4   2       20.49       27.24      4.32 o 
  -6   4   2      342.70      356.10     27.51 o 
  -5   4   2      153.05      165.91      8.20 o 
  -4   4   2      140.94      133.38      3.92 o 
  -3   4   2      525.94      574.00     17.82 o 
  -2   4   2      458.00      384.84     39.61 o 
  -1   4   2     1497.89     1696.00     17.50 o 
   0   4   2     3268.45     3061.54      9.08 o 
   1   4   2     1349.28     1423.04     10.73 o 
   2   4   2     1603.82     1625.08     68.27 o 
   3   4   2     1169.19     1162.06     22.88 o 
   4   4   2      310.62      328.23      6.81 o 
   5   4   2      917.57      920.41     27.03 o 
   6   4   2      476.33      505.82      4.55 o 
   7   4   2       94.91       90.89      4.57 o 
  -6   5   2       65.61       69.54      3.67 o 
  -5   5   2      130.02      128.69      5.30 o 
  -4   5   2      287.39      296.38     27.21 o 
  -3   5   2      161.94      167.83      6.62 o 
  -2   5   2      298.23      254.46      5.01 o 
  -1   5   2     2423.45     2509.85    200.43 o 
   0   5   2     2400.67     2179.89    267.78 o 
   1   5   2     1205.69     1317.99     33.68 o 
   2   5   2      786.51      779.23    115.77 o 
   3   5   2      314.03      302.87     14.29 o 
   4   5   2       34.50       41.90      3.17 o 
   5   5   2      328.13      351.19      8.24 o 
   6   5   2      168.85      166.38      5.35 o 
   7   5   2       98.84       98.74      6.46 o 
  -6   6   2       39.54       37.43      7.20 o 
  -5   6   2      107.63      115.72      4.49 o 
  -4   6   2      162.75      168.34      3.54 o 
  -3   6   2      401.17      397.99     12.76 o 
  -2   6   2      341.28      364.30      3.85 o 
  -1   6   2     1701.10     1673.45     89.02 o 
   0   6   2      351.52      338.11      4.96 o 
   1   6   2      303.67      317.79      4.84 o 
   2   6   2      756.29      793.40      8.47 o 
   3   6   2      106.62      112.52      4.27 o 
   4   6   2      123.58      125.77      3.80 o 
   5   6   2      250.14      263.23      3.49 o 
   6   6   2      129.44      136.09      4.78 o 
   7   6   2      166.78      170.69      5.28 o 
  -6   7   2       35.73       25.79      5.57 o 
  -5   7   2      149.66      151.79      3.74 o 
  -4   7   2      117.60      108.71      8.91 o 
  -3   7   2      281.82      275.77     23.67 o 
  -2   7   2      112.68      112.99      9.87 o 
  -1   7   2      421.84      394.50     98.34 o 
   0   7   2      204.58      206.35      3.91 o 
   1   7   2      292.50      335.15      7.19 o 
   2   7   2       61.98       61.60      6.41 o 
   3   7   2      515.30      469.47     37.28 o 
   4   7   2      639.98      654.80     10.29 o 
   5   7   2       89.84       93.28      3.94 o 
   6   7   2       88.31       87.65      4.57 o 
  -5   8   2       53.40       53.04      6.87 o 
  -4   8   2      103.17      111.32      8.37 o 
  -3   8   2      149.61      165.97      4.91 o 
  -2   8   2      207.58      228.40     17.21 o 
  -1   8   2      182.97      201.49      9.83 o 
   0   8   2      149.07      127.97     25.80 o 
   1   8   2      551.95      501.86     15.63 o 
   2   8   2      340.07      326.05      6.77 o 
   3   8   2      191.04      184.39     23.40 o 
   4   8   2      345.05      342.08      4.69 o 
   5   8   2      293.91      298.89      7.87 o 
   6   8   2       64.13       61.25      4.61 o 
  -5   9   2       23.89       15.52      5.86 o 
  -4   9   2       73.58       75.00      4.02 o 
  -3   9   2      193.10      216.20      5.10 o 
  -2   9   2      211.64      221.37     34.16 o 
  -1   9   2       77.60       63.40      6.47 o 
   0   9   2      193.72      205.62      9.36 o 
   1   9   2       69.39       68.21      4.20 o 
   2   9   2      235.15      255.87      6.43 o 
   3   9   2      154.45      159.88     14.06 o 
   4   9   2      150.00      139.01      4.00 o 
   5   9   2      127.81      114.68     10.84 o 
  -4  10   2       13.23       17.02      3.40 o 
  -3  10   2        0.21        5.61      2.92 o 
  -2  10   2       84.35       76.17      6.75 o 
  -1  10   2       95.21       94.40      3.49 o 
   0  10   2       37.05       49.27     11.21 o 
   1  10   2       96.96      110.76      4.17 o 
   2  10   2      211.64      235.56      6.47 o 
   3  10   2       91.10       82.65      5.71 o 
   4  10   2      128.90      121.28      5.42 o 
   5  10   2       77.60       64.15      3.93 o 
  -3  11   2       46.09       40.07      3.20 o 
  -2  11   2       88.45       74.12     11.51 o 
  -1  11   2      125.83      127.38     13.61 o 
   0  11   2      134.97      134.09     34.82 o 
   1  11   2      164.82      170.16     14.98 o 
   2  11   2      113.63      126.20      6.50 o 
   3  11   2       84.29       65.11      7.91 o 
   4  11   2       37.37       38.12      4.60 o 
  -2  12   2       46.54       40.40      3.35 o 
  -1  12   2       19.88       15.76      7.52 o 
   0  12   2       42.45       35.17      5.02 o 
   1  12   2       96.68       86.72      3.93 o 
   2  12   2       89.06       92.67      6.61 o 
   3  12   2      138.59      117.09     18.37 o 
  -1 -11   3       38.43       32.38     10.65 o 
   0 -11   3       34.00       38.68     10.10 o 
   1 -11   3       20.77       13.86      4.57 o 
  -3 -10   3       61.45       57.89      4.89 o 
  -2 -10   3       74.15       67.37     12.91 o 
  -1 -10   3       19.95       30.35      5.60 o 
   0 -10   3       94.55       97.37     14.83 o 
   1 -10   3      103.82      122.89      4.38 o 
   2 -10   3       52.71       78.30      4.49 o 
   3 -10   3       93.53       98.45      4.04 o 
  -4  -9   3      124.25      119.12      7.13 o 
  -3  -9   3      201.16      221.83     12.50 o 
  -2  -9   3       93.91       96.33     12.57 o 
  -1  -9   3       93.57       95.71      4.22 o 
   0  -9   3      134.42      127.43     15.19 o 
   1  -9   3      157.91      153.42     18.13 o 
   2  -9   3       66.78       63.66     14.60 o 
   3  -9   3      192.83      163.23     40.12 o 
   4  -9   3       56.04       50.53      6.33 o 
  -5  -8   3       14.34       12.22      4.75 o 
  -4  -8   3       20.06       18.95      4.43 o 
  -3  -8   3      164.02      164.07     15.11 o 
  -2  -8   3      172.39      157.71     10.45 o 
  -1  -8   3      322.22      343.64     11.50 o 
   0  -8   3      403.62      375.40     33.99 o 
   1  -8   3      170.09      184.22      3.53 o 
   2  -8   3      158.90      133.61     25.66 o 
   3  -8   3      166.76      146.04      7.90 o 
   4  -8   3       52.82       65.15     12.84 o 
  -5  -7   3      147.27      124.55      6.67 o 
  -4  -7   3       96.59       76.72     12.06 o 
  -3  -7   3      321.65      313.91      5.04 o 
  -2  -7   3      100.68      117.52      4.55 o 
  -1  -7   3      119.01      143.27     14.16 o 
   0  -7   3      242.11      264.17      4.39 o 
   1  -7   3      142.20      150.42     27.52 o 
   2  -7   3       34.91       42.08      3.20 o 
   3  -7   3        5.92        7.99      3.14 o 
   4  -7   3       66.92       75.17     10.18 o 
   5  -7   3       54.22       51.78     11.30 o 
  -6  -6   3      111.57       88.06      6.83 o 
  -5  -6   3      217.20      182.84      5.09 o 
  -4  -6   3      235.42      214.46     11.60 o 
  -3  -6   3      326.81      346.05     22.89 o 
  -2  -6   3      274.18      262.46      4.67 o 
  -1  -6   3      555.03      521.40      5.11 o 
   0  -6   3      173.31      171.29     26.80 o 
   1  -6   3      655.40      608.58     86.78 o 
   2  -6   3     1297.14     1397.12     26.98 o 
   3  -6   3      277.60      274.67     28.53 o 
   4  -6   3      158.61      141.38      3.04 o 
   5  -6   3      153.15      155.24     11.67 o 
   6  -6   3      171.83      143.94      8.92 o 
  -6  -5   3      182.14      154.23      5.26 o 
  -5  -5   3      198.03      197.64      4.77 o 
  -4  -5   3      221.60      195.27      6.27 o 
  -3  -5   3      213.94      227.11      5.26 o 
  -2  -5   3      229.31      244.09      4.76 o 
  -1  -5   3      125.51      126.49      5.50 o 
   0  -5   3      412.67      418.45     39.24 o 
   1  -5   3      113.41      119.91     10.38 o 
   2  -5   3      204.82      225.06      7.61 o 
   3  -5   3      356.33      361.83      4.45 o 
   4  -5   3      155.12      158.08     19.20 o 
   5  -5   3       47.78       47.16      3.26 o 
   6  -5   3      107.02      101.98     12.18 o 
  -6  -4   3       95.99      101.13      6.27 o 
  -5  -4   3      232.87      254.26      6.33 o 
  -4  -4   3      361.91      336.06      5.03 o 
  -3  -4   3       82.61       84.10      6.21 o 
  -2  -4   3      220.82      216.14     10.92 o 
  -1  -4   3      751.10      702.22     13.21 o 
   0  -4   3     1024.89      975.49     78.24 o 
   1  -4   3      275.12      253.54      7.90 o 
   2  -4   3      537.04      557.41     12.31 o 
   3  -4   3      415.00      364.89     74.46 o 
   4  -4   3      362.36      362.27     23.42 o 
   5  -4   3      299.18      277.78     17.98 o 
   6  -4   3      138.13      134.99      3.40 o 
  -6  -3   3      100.26      100.36      4.53 o 
  -5  -3   3       13.23       22.62      5.29 o 
  -4  -3   3      108.34      109.10      5.47 o 
  -2  -3   3      172.63      135.73     12.41 o 
  -1  -3   3     1875.28     1764.91     46.68 o 
   0  -3   3     1822.92     1928.04     15.50 o 
   1  -3   3      726.75      776.28     14.42 o 
   2  -3   3      475.43      420.14     65.66 o 
   3  -3   3      599.74      521.79     84.77 o 
   4  -3   3      363.76      331.21     12.50 o 
   5  -3   3      575.54      568.90     24.60 o 
   6  -3   3      107.23       99.31      5.60 o 
   7  -3   3      137.73      129.29     10.41 o 
  -7  -2   3      101.12      106.57      4.88 o 
  -6  -2   3      172.68      181.87      6.01 o 
  -5  -2   3      112.11      108.94      4.09 o 
  -4  -2   3      657.18      675.40      6.91 o 
  -3  -2   3      540.07      583.99      5.92 o 
  -2  -2   3     2455.46     2546.23    165.87 o 
  -1  -2   3     4575.41     4498.35     40.31 o 
   0  -2   3      980.28      929.25     17.92 o 
   1  -2   3     1722.32     1797.15     73.68 o 
   2  -2   3      547.77      481.18     73.59 o 
   3  -2   3      797.91      845.94     10.91 o 
   4  -2   3      417.39      417.46     20.57 o 
   5  -2   3      569.57      596.52     18.03 o 
   6  -2   3       36.74       35.33      4.37 o 
   7  -2   3      112.19      100.51      3.94 o 
  -7  -1   3      120.98      125.55      6.49 o 
  -6  -1   3      120.37      112.49      4.34 o 
  -5  -1   3      327.25      323.31      6.14 o 
  -4  -1   3      787.43      814.70      7.11 o 
  -3  -1   3      651.41      705.90      6.11 o 
  -2  -1   3     1577.34     1652.76     20.63 o 
  -1  -1   3      801.35      779.15      7.23 o 
   0  -1   3      339.73      312.30      5.82 o 
   1  -1   3     3847.32     4014.23    396.42 o 
   2  -1   3     3852.77     4339.79    139.12 o 
   3  -1   3      374.55      386.60      4.19 o 
   4  -1   3      851.50      889.31      7.55 o 
   5  -1   3      751.26      783.31     24.13 o 
   6  -1   3       55.81       57.07      2.87 o 
   7  -1   3      129.65      124.43      5.37 o 
  -7   0   3       49.08       60.53      4.47 o 
  -6   0   3       34.80       42.87      5.36 o 
  -5   0   3      515.11      579.91      6.48 o 
  -4   0   3      501.48      508.27      6.41 o 
  -3   0   3      856.78      921.09      6.65 o 
  -2   0   3     1164.72     1332.78     74.20 o 
  -1   0   3      183.16      172.80      5.43 o 
   0   0   3       65.14       75.41      6.00 o 
   1   0   3      870.23      911.95      8.30 o 
   2   0   3     1716.20     1873.06     39.70 o 
   3   0   3      600.87      609.66     17.03 o 
   4   0   3      173.10      172.98      2.98 o 
   5   0   3        2.46        7.34      3.12 o 
   6   0   3      248.82      244.60     16.91 o 
   7   0   3      143.10      135.03      4.77 o 
  -7   1   3       88.18       80.73      4.76 o 
  -6   1   3      114.47      112.37      4.22 o 
  -5   1   3      510.30      555.01     19.81 o 
  -4   1   3      177.57      158.60     13.45 o 
  -3   1   3       88.20       97.65      4.37 o 
  -2   1   3     1296.38     1417.89      8.08 o 
  -1   1   3       19.81       10.99      7.19 o 
   0   1   3       37.59       29.95      5.49 o 
   1   1   3     1454.61     1503.15     30.58 o 
   2   1   3      522.93      491.05     10.97 o 
   3   1   3     1257.74     1380.68      9.80 o 
   4   1   3     1427.53     1487.33      5.36 o 
   5   1   3      102.01      102.26      2.84 o 
   6   1   3      343.40      348.54      4.84 o 
   7   1   3      281.96      293.71     13.25 o 
  -6   2   3       94.54       97.62      4.13 o 
  -5   2   3      300.66      319.58     14.74 o 
  -4   2   3      382.84      410.80     11.06 o 
  -3   2   3      671.56      669.24     21.23 o 
  -2   2   3      544.69      529.30     17.86 o 
  -1   2   3     1855.07     1815.06     59.78 o 
   1   2   3      480.98      351.28    109.19 o 
   2   2   3      808.48      738.73     23.63 o 
   3   2   3     1045.69     1168.04     31.32 o 
   4   2   3     1068.14     1077.32     24.42 o 
   5   2   3      303.23      314.72      3.89 o 
   6   2   3      522.98      535.12     18.52 o 
   7   2   3      130.71      125.32     10.37 o 
  -7   3   3       50.58       38.36      8.27 o 
  -6   3   3      103.27      112.62     14.19 o 
  -5   3   3      138.79      141.33      3.75 o 
  -4   3   3      128.34      118.11      3.49 o 
  -3   3   3      723.20      770.13      3.97 o 
  -2   3   3      434.52      434.67      6.73 o 
  -1   3   3       19.06        8.85      3.28 o 
   0   3   3     2517.48     2247.25    133.41 o 
   1   3   3     1950.41     1815.47     18.19 o 
   2   3   3      643.63      654.40     18.72 o 
   3   3   3      141.44      109.28      2.86 o 
   4   3   3      652.17      684.11     10.69 o 
   5   3   3      415.69      462.25      7.81 o 
   6   3   3      564.16      611.83     14.44 o 
   7   3   3      126.29      134.80      8.50 o 
  -6   4   3      195.18      189.89      3.60 o 
  -5   4   3       62.84       63.74      4.11 o 
  -4   4   3      246.66      232.56      8.03 o 
  -3   4   3      392.48      355.85     44.12 o 
  -2   4   3      435.73      448.88     11.16 o 
  -1   4   3     1350.48     1389.49     61.45 o 
   0   4   3      876.50      842.70     69.39 o 
   1   4   3     2078.10     1942.60     34.30 o 
   2   4   3     1913.99     1961.75    206.97 o 
   3   4   3     1258.22     1282.91     36.43 o 
   4   4   3      296.23      296.52      4.50 o 
   5   4   3      396.28      435.13      4.08 o 
   6   4   3      107.49      126.55      3.59 o 
   7   4   3       85.59       98.51      3.79 o 
  -6   5   3       88.98       90.62     12.93 o 
  -5   5   3      121.53      136.72      3.66 o 
  -4   5   3       82.64       91.90      2.89 o 
  -3   5   3      203.02      196.38      3.97 o 
  -2   5   3      770.43      762.29     30.99 o 
  -1   5   3      873.19      955.14     48.38 o 
   0   5   3      805.82      721.59    100.49 o 
   1   5   3     1278.41     1361.21      9.70 o 
   2   5   3      951.12      929.04     41.63 o 
   3   5   3      916.23      947.38     10.27 o 
   4   5   3      160.85      170.54      5.54 o 
   5   5   3      509.29      527.48     11.26 o 
   6   5   3      176.35      179.31      3.60 o 
   7   5   3       86.68       77.51      3.97 o 
  -6   6   3       74.26       69.26      4.00 o 
  -5   6   3      183.42      166.64     13.34 o 
  -4   6   3      240.03      271.76      4.36 o 
  -3   6   3      469.69      430.14     30.35 o 
  -2   6   3      468.36      478.43      4.08 o 
  -1   6   3      866.26      857.70     62.83 o 
   0   6   3      426.80      369.21     43.68 o 
   1   6   3      530.52      468.34      5.95 o 
   2   6   3      216.24      211.24      7.10 o 
   3   6   3      590.24      480.75    105.38 o 
   4   6   3      283.56      286.73     10.19 o 
   5   6   3      168.64      181.19      5.51 o 
   6   6   3      146.43      146.56      9.04 o 
   7   6   3      147.89      138.71      6.76 o 
  -6   7   3       42.76       31.59      8.65 o 
  -5   7   3       42.11       39.61      4.58 o 
  -4   7   3       59.60       58.46      4.22 o 
  -3   7   3      315.75      321.28      8.31 o 
  -2   7   3      261.96      286.28      4.37 o 
  -1   7   3     1198.01     1250.79     33.26 o 
   0   7   3      481.99      408.25     13.08 o 
   1   7   3      212.13      209.43     13.05 o 
   2   7   3      189.02      156.07      4.96 o 
   3   7   3      770.11      741.84     18.19 o 
   4   7   3      170.93      181.96      3.55 o 
   5   7   3      304.61      333.70      6.66 o 
   6   7   3      164.80      166.88      4.32 o 
  -5   8   3       46.27       41.98      3.21 o 
  -4   8   3      105.98      102.65     11.44 o 
  -3   8   3      160.40      182.54      4.39 o 
  -2   8   3       30.90       34.96      3.18 o 
  -1   8   3       32.71       33.65      6.17 o 
   0   8   3      187.76      190.32      3.84 o 
   1   8   3       11.43        6.29      4.18 o 
   2   8   3        0.58        1.14      5.89 o 
   3   8   3       76.19       67.30      2.95 o 
   4   8   3      158.27      131.53     15.75 o 
   5   8   3      144.67      147.70      6.31 o 
   6   8   3       56.77       52.41      4.23 o 
  -5   9   3       16.35       13.68      3.75 o 
  -4   9   3      104.99      104.30      3.83 o 
  -3   9   3       94.75      100.73      3.13 o 
  -2   9   3       64.91       78.59      3.67 o 
  -1   9   3      121.90      138.81      9.42 o 
   0   9   3      172.35      167.86     19.91 o 
   1   9   3      336.84      321.73     32.92 o 
   2   9   3     1290.45     1204.83      7.39 o 
   3   9   3      179.50      176.19      4.48 o 
   4   9   3      280.20      299.03      3.97 o 
   5   9   3      242.08      235.25     14.13 o 
   6   9   3       97.75       82.51      3.75 o 
  -4  10   3       42.99       32.64      5.21 o 
  -3  10   3       60.47       68.31      7.07 o 
  -2  10   3      143.02      127.57     12.17 o 
  -1  10   3       81.29       71.82      4.75 o 
   0  10   3       82.74       80.32     11.03 o 
   1  10   3      200.74      194.63     32.74 o 
   2  10   3      348.40      336.89      5.25 o 
   3  10   3      102.12       99.62      8.88 o 
   4  10   3      119.17      118.79     14.18 o 
   5  10   3       33.91       30.06      5.15 o 
  -3  11   3        1.46       11.58      8.80 o 
  -2  11   3      105.93      100.43      5.11 o 
  -1  11   3      101.98      130.93      4.35 o 
   0  11   3       84.71       87.38      5.37 o 
   1  11   3      130.33      131.36      3.65 o 
   2  11   3      132.11      146.53      6.29 o 
   3  11   3       61.28       65.89      5.29 o 
   4  11   3       96.31       89.66     10.44 o 
  -2  12   3       33.00       31.67      3.74 o 
  -1  12   3       38.37       49.59     23.06 o 
   0  12   3      104.81       89.42     18.31 o 
   1  12   3       78.99       92.16      8.60 o 
   2  12   3       31.14       15.36      4.54 o 
   3  12   3       18.47       23.93      8.80 o 
   0  13   3       27.62       14.19      3.29 o 
   1  13   3       26.95       25.03      4.68 o 
  -2 -10   4       29.33       27.76     17.55 o 
  -1 -10   4       50.06       47.88     16.06 o 
   0 -10   4       50.32       37.59      3.16 o 
   1 -10   4       10.14       25.90      9.49 o 
   2 -10   4       36.02       31.37      3.76 o 
  -3  -9   4       35.39       34.65      4.58 o 
  -2  -9   4       61.09       65.12      5.15 o 
  -1  -9   4       79.25       77.05     13.26 o 
   0  -9   4      114.03       98.14      3.27 o 
   1  -9   4      168.32      163.40     10.17 o 
   2  -9   4       86.38       89.18      8.09 o 
   3  -9   4       98.88      103.14     11.06 o 
  -4  -8   4      167.29      163.50      8.60 o 
  -3  -8   4      146.25      153.41      4.73 o 
  -2  -8   4       82.71       82.74      4.19 o 
  -1  -8   4      101.65       94.81      3.12 o 
   0  -8   4      152.34      145.73     18.33 o 
   1  -8   4      318.37      349.17     16.97 o 
   2  -8   4      115.40      124.88     18.61 o 
   3  -8   4      157.07      136.24     47.64 o 
   4  -8   4       97.07       89.94      7.08 o 
  -5  -7   4      154.49      124.52      7.11 o 
  -4  -7   4       46.57       40.27      7.32 o 
  -3  -7   4      211.76      215.72      4.75 o 
  -2  -7   4       83.56       93.18      4.14 o 
  -1  -7   4      257.58      206.65     38.89 o 
   0  -7   4      277.13      205.51     20.92 o 
   1  -7   4      391.41      402.19     42.92 o 
   2  -7   4       84.43       87.35      3.94 o 
   3  -7   4      140.65      142.84     25.82 o 
   4  -7   4       56.03       60.34      5.05 o 
   5  -7   4       70.11       64.08      8.08 o 
  -5  -6   4       79.61       60.85      6.29 o 
  -4  -6   4       23.86       23.36      5.26 o 
  -3  -6   4      349.24      365.52      5.69 o 
  -2  -6   4      366.36      357.60     11.32 o 
  -1  -6   4      202.96      238.31      4.40 o 
   0  -6   4      202.40      203.29     19.33 o 
   1  -6   4      469.59      365.10     67.37 o 
   2  -6   4        2.28       -1.67      2.66 o 
   3  -6   4       48.97       52.49      3.07 o 
   4  -6   4       84.09       62.55     10.49 o 
   5  -6   4      109.00      107.80      9.10 o 
  -6  -5   4      123.12       88.17      6.83 o 
  -5  -5   4       68.66       51.94      4.42 o 
  -4  -5   4       57.43       59.32      4.15 o 
  -3  -5   4      177.02      186.62      5.12 o 
  -2  -5   4      446.98      434.37      5.11 o 
  -1  -5   4      494.66      468.59      6.11 o 
   0  -5   4      336.23      345.07      5.98 o 
   1  -5   4        4.83        2.18      4.94 o 
   2  -5   4      389.69      345.10     29.23 o 
   3  -5   4      449.20      449.85     28.44 o 
   4  -5   4      117.06      139.39      4.17 o 
   5  -5   4      212.22      201.65     10.34 o 
   6  -5   4      231.93      207.16      8.32 o 
  -6  -4   4      103.41      102.76      6.43 o 
  -5  -4   4       80.09       80.20      5.97 o 
  -4  -4   4       72.81       72.35      4.11 o 
  -3  -4   4      213.30      206.79      9.46 o 
  -2  -4   4      237.39      245.40      8.03 o 
  -1  -4   4      434.90      468.68      5.25 o 
   0  -4   4     1585.75     1260.17    327.83 o 
   1  -4   4      107.04       87.40      2.95 o 
   2  -4   4      889.52      821.06     86.87 o 
   3  -4   4      720.59      671.33    183.75 o 
   4  -4   4      518.85      493.86     28.48 o 
   5  -4   4      193.54      191.31     10.05 o 
   6  -4   4      126.24      107.67      9.59 o 
  -6  -3   4      105.68      107.25      4.64 o 
  -5  -3   4      158.94      158.11      4.46 o 
  -4  -3   4     1416.90     1537.43      7.96 o 
  -3  -3   4      469.31      481.73     27.21 o 
  -2  -3   4      231.47      219.69      5.82 o 
  -1  -3   4     1245.73     1087.74    158.10 o 
   0  -3   4     1190.02      972.47     22.62 o 
   1  -3   4      724.44      699.16     28.14 o 
   2  -3   4     2205.53     2233.04    203.54 o 
   3  -3   4      559.76      507.88    112.94 o 
   4  -3   4      397.05      407.82     22.30 o 
   5  -3   4      253.12      266.52      3.76 o 
   6  -3   4       90.19       87.00      4.45 o 
  -6  -2   4       84.79       88.99      4.33 o 
  -5  -2   4        0.91        8.58      5.18 o 
  -4  -2   4      326.41      322.29      6.18 o 
  -3  -2   4      233.91      245.48      4.91 o 
  -2  -2   4      496.56      465.33     31.99 o 
  -1  -2   4       38.19       26.78      4.04 o 
   0  -2   4      652.85      643.87      5.40 o 
   1  -2   4     1052.14      987.89     14.14 o 
   2  -2   4     2261.75     2282.08     14.05 o 
   3  -2   4      418.31      388.30     38.77 o 
   4  -2   4      347.82      328.96     16.70 o 
   5  -2   4      257.79      257.54     11.08 o 
   6  -2   4       24.16       26.56      4.31 o 
   7  -2   4      113.08       93.44      6.84 o 
  -7  -1   4       86.85       73.10      4.86 o 
  -6  -1   4       85.30       83.92      5.65 o 
  -5  -1   4      279.15      300.93      5.92 o 
  -4  -1   4      381.86      394.47      6.23 o 
  -3  -1   4      590.19      605.75      5.83 o 
  -2  -1   4     2194.48     2066.30    169.67 o 
  -1  -1   4     2347.80     2240.43     20.70 o 
   0  -1   4      827.42      804.30     12.15 o 
   1  -1   4      917.97     1009.70     12.48 o 
   2  -1   4      113.75       75.83      4.43 o 
   3  -1   4       21.45       15.08      3.69 o 
   4  -1   4      449.46      435.32     15.61 o 
   5  -1   4      108.26      109.76      3.43 o 
   6  -1   4       51.15       46.35      3.57 o 
   7  -1   4      144.57      123.92      7.18 o 
  -7   0   4       51.86       54.74      6.37 o 
  -6   0   4      122.03      134.81      5.92 o 
  -5   0   4      368.73      402.85      5.23 o 
  -4   0   4      257.42      285.93      5.78 o 
  -3   0   4      827.78      873.77      7.51 o 
  -2   0   4      774.22      723.72     11.08 o 
  -1   0   4     2435.33     2206.86     78.99 o 
   0   0   4      116.29       88.54      6.24 o 
   1   0   4     3984.40     3533.81    693.82 o 
   2   0   4      661.59      698.24      5.40 o 
   3   0   4      401.22      419.72      7.43 o 
   4   0   4      609.97      630.34     10.40 o 
   5   0   4     1020.02     1070.65     16.28 o 
   6   0   4      542.36      538.20     16.78 o 
   7   0   4      191.50      186.37      7.26 o 
  -7   1   4       81.68       89.07      6.45 o 
  -6   1   4       90.17       82.12      4.23 o 
  -5   1   4      316.34      353.59      6.37 o 
  -4   1   4      203.87      194.74      9.37 o 
  -3   1   4      466.30      479.42     26.27 o 
  -2   1   4      275.28      249.54     14.10 o 
  -1   1   4      631.54      541.74      8.78 o 
   0   1   4      313.28      231.64     51.49 o 
   1   1   4     1260.18     1275.98     23.55 o 
   2   1   4      306.60      250.36     12.75 o 
   3   1   4     1352.48     1465.35     24.21 o 
   4   1   4       98.02       91.29      5.66 o 
   5   1   4       64.92       61.47      6.06 o 
   6   1   4      327.06      317.23     12.16 o 
   7   1   4      190.96      191.36     10.78 o 
  -7   2   4       79.90       81.43      6.59 o 
  -6   2   4       70.47       62.59      4.26 o 
  -5   2   4      420.20      435.42     11.21 o 
  -4   2   4      251.01      260.67      4.64 o 
  -3   2   4      124.73      128.74      4.23 o 
  -2   2   4      218.43      192.43      4.54 o 
  -1   2   4     1615.46     1577.70     48.30 o 
   0   2   4      584.58      485.86      8.93 o 
   1   2   4     1942.22     1761.33    241.60 o 
   2   2   4     2319.25     2476.85     20.21 o 
   3   2   4     1124.68     1170.90     52.07 o 
   4   2   4     1085.71     1048.00     42.62 o 
   5   2   4      423.43      438.72     14.22 o 
   6   2   4      246.18      257.26     11.97 o 
   7   2   4      227.43      241.45     13.56 o 
  -6   3   4       37.42       37.97      5.91 o 
  -5   3   4       68.53       68.14      3.29 o 
  -4   3   4      164.24      183.33      4.37 o 
  -3   3   4      138.36      129.52      4.02 o 
  -2   3   4        0.83        0.52      2.67 o 
  -1   3   4      455.81      316.05      5.93 o 
   0   3   4     1991.53     1578.66     22.01 o 
   1   3   4     1914.03     1841.31     33.35 o 
   2   3   4      614.84      634.64     29.75 o 
   3   3   4      927.36      869.05    143.44 o 
   4   3   4     1018.93     1098.43     12.71 o 
   5   3   4      289.62      301.05      3.83 o 
   6   3   4      228.24      248.85     10.32 o 
   7   3   4      108.32      118.41      8.25 o 
  -6   4   4       65.26       71.28      7.57 o 
  -5   4   4       80.38       96.72     16.24 o 
  -4   4   4      253.40      238.82      6.64 o 
  -3   4   4      439.16      450.24     20.61 o 
  -2   4   4     4066.00     3964.46    184.75 o 
  -1   4   4     1794.44     1413.29     73.23 o 
   0   4   4     2157.03     2349.33     11.73 o 
   2   4   4      565.65      576.35     16.98 o 
   3   4   4      444.03      414.94      3.35 o 
   4   4   4      763.32      829.32     17.37 o 
   5   4   4      344.56      379.43     12.25 o 
   6   4   4      179.15      198.63      6.51 o 
   7   4   4      135.78      147.86      5.99 o 
  -6   5   4      157.38      166.28      4.82 o 
  -5   5   4       84.07       85.77      2.96 o 
  -4   5   4      156.57      178.55      3.58 o 
  -3   5   4      392.78      390.80      8.83 o 
  -2   5   4     1477.83     1440.70     65.21 o 
  -1   5   4      350.59      305.63     26.32 o 
   0   5   4     1224.71      904.86     59.78 o 
   1   5   4      104.24       80.04      9.80 o 
   2   5   4       79.36       60.46      7.00 o 
   3   5   4      357.30      345.60     22.19 o 
   4   5   4      549.87      523.59     13.33 o 
   5   5   4      442.33      448.70      3.93 o 
   6   5   4      200.71      212.77      9.01 o 
   7   5   4      142.09      152.80      9.31 o 
  -6   6   4       58.28       51.83      7.30 o 
  -5   6   4       95.76      100.72      4.05 o 
  -4   6   4       84.03       82.25      3.36 o 
  -3   6   4      282.79      297.81      3.94 o 
  -2   6   4      386.38      382.57      6.76 o 
  -1   6   4      141.27      122.19     13.71 o 
   0   6   4      475.19      533.22      5.23 o 
   1   6   4      135.14      151.24      6.34 o 
   2   6   4      260.41      253.03      5.88 o 
   3   6   4      459.25      449.86     23.71 o 
   4   6   4       31.28       45.33      3.85 o 
   5   6   4       83.90      101.39      3.34 o 
   6   6   4      243.08      244.79      4.60 o 
   7   6   4       23.53       23.52      4.19 o 
  -6   7   4       48.38       44.95      5.86 o 
  -5   7   4       53.64       52.30      8.16 o 
  -4   7   4      193.69      194.13      8.12 o 
  -3   7   4      297.12      265.67      9.71 o 
  -2   7   4       78.03       68.44      2.91 o 
  -1   7   4       93.00      107.00      3.46 o 
   0   7   4       88.03       96.65      4.34 o 
   1   7   4      207.90      207.87      6.51 o 
   2   7   4      566.64      567.71     45.20 o 
   3   7   4      842.63      754.39     16.23 o 
   4   7   4      133.51      137.10     11.67 o 
   5   7   4      204.24      210.78      5.86 o 
   6   7   4      176.89      171.29      6.37 o 
  -5   8   4       44.72       34.54      3.19 o 
  -4   8   4       70.28       87.11      9.72 o 
  -3   8   4      107.56      100.15      3.11 o 
  -2   8   4       15.50       21.05      4.24 o 
  -1   8   4      371.75      350.67     42.19 o 
   0   8   4      427.57      377.53     65.69 o 
   1   8   4      123.47      111.29      4.79 o 
   2   8   4      860.80      853.85     58.45 o 
   3   8   4      788.37      795.87      5.83 o 
   4   8   4      210.99      212.03      9.76 o 
   5   8   4      191.48      202.89      3.71 o 
   6   8   4       69.14       62.81      5.20 o 
  -5   9   4       44.08       47.36      5.67 o 
  -4   9   4       55.95       57.64      4.23 o 
  -3   9   4      100.02      104.62      3.57 o 
  -2   9   4       39.18       42.94      7.30 o 
  -1   9   4      197.40      204.50      9.08 o 
   0   9   4      266.00      267.06      4.55 o 
   1   9   4      407.35      459.74      6.76 o 
   2   9   4      140.94      147.29     12.29 o 
   3   9   4       12.83       14.76      4.00 o 
   4   9   4      296.34      310.76      3.98 o 
   5   9   4      131.14      132.70      5.28 o 
   6   9   4       64.14       55.01      4.16 o 
  -4  10   4       48.80       57.26      8.22 o 
  -3  10   4       66.37       79.86      3.61 o 
  -2  10   4       70.75       66.45      2.91 o 
  -1  10   4      144.34      145.11     11.67 o 
   0  10   4       85.15       78.07     15.20 o 
   1  10   4      232.10      253.53      6.77 o 
   2  10   4      212.06      228.68      6.61 o 
   3  10   4       44.64       38.63      4.14 o 
   4  10   4       72.46       52.64      7.60 o 
   5  10   4      138.73      129.77     10.98 o 
  -3  11   4       15.56       13.30      3.14 o 
  -2  11   4      106.10      113.17      6.98 o 
  -1  11   4       52.69       49.93      2.68 o 
   0  11   4      104.74       99.93     11.06 o 
   1  11   4       99.94       92.67      4.72 o 
   2  11   4       84.96       93.73      6.24 o 
   3  11   4       55.85       52.71      4.40 o 
   4  11   4       55.33       54.64      3.78 o 
  -2  12   4       60.57       49.45      3.73 o 
  -1  12   4       97.39       96.45      4.42 o 
   0  12   4       79.30       85.02     19.38 o 
   1  12   4       30.57       41.39      6.25 o 
   2  12   4       59.12       48.80      4.52 o 
   3  12   4       36.97       32.86      4.51 o 
  -1  13   4       17.88       15.82      4.59 o 
   0  13   4       18.46       15.68      3.99 o 
   1  13   4       27.95       24.63      6.48 o 
   2  13   4       40.36       40.96      7.35 o 
  -1 -10   5      121.20      111.52      4.85 o 
   0 -10   5       54.37       52.61      5.78 o 
   1 -10   5      108.56      106.16      5.21 o 
  -3  -9   5       22.76       26.19      5.77 o 
  -2  -9   5       92.70       89.97      9.68 o 
  -1  -9   5      109.87      111.73     13.03 o 
   0  -9   5      117.90      145.86      7.61 o 
   1  -9   5       80.47       79.26      4.45 o 
   2  -9   5       38.24       39.41      3.83 o 
   3  -9   5       27.07       27.63     10.19 o 
  -4  -8   5       70.06       71.49      8.66 o 
  -3  -8   5       48.32       47.52      5.95 o 
  -2  -8   5      222.13      242.37     13.94 o 
  -1  -8   5      126.09      122.97      8.38 o 
   0  -8   5      105.43      104.68     14.00 o 
   1  -8   5       97.61       75.16      2.97 o 
   2  -8   5       20.07       26.62      3.37 o 
   3  -8   5       71.57       86.01     20.87 o 
   4  -8   5       39.99       36.30      4.56 o 
  -4  -7   5       22.36       16.76      8.99 o 
  -3  -7   5      135.43      131.60      4.72 o 
  -2  -7   5      174.82      191.30      4.50 o 
  -1  -7   5      162.01      172.26      4.38 o 
   0  -7   5      124.18      120.44     15.63 o 
   1  -7   5      187.55      126.66     24.72 o 
   2  -7   5       11.07       16.24      6.07 o 
   3  -7   5      133.19      114.54     27.25 o 
   4  -7   5      162.78      167.63     11.39 o 
  -5  -6   5      128.91      128.84      7.03 o 
  -3  -6   5      172.92      193.39      5.15 o 
  -2  -6   5       40.90       48.63      3.45 o 
  -1  -6   5       24.98       34.17      4.45 o 
   0  -6   5      261.05      273.89      6.12 o 
   1  -6   5      161.93      178.96      4.20 o 
   2  -6   5       36.10       33.52      4.39 o 
   3  -6   5      278.31      276.91      8.52 o 
   4  -6   5       94.13       86.28     16.20 o 
   5  -6   5      111.88       89.80      3.79 o 
  -5  -5   5       92.77       85.64      6.42 o 
  -4  -5   5       62.45       54.51      6.19 o 
  -3  -5   5      368.46      363.75      7.92 o 
  -2  -5   5      378.98      372.25      9.86 o 
  -1  -5   5      129.32      124.46     18.97 o 
   0  -5   5      556.50      486.39     62.10 o 
   1  -5   5      926.51      903.60    105.23 o 
   2  -5   5     1114.51     1098.34     95.96 o 
   3  -5   5      326.98      348.55     21.47 o 
   4  -5   5      236.93      234.38     32.04 o 
   5  -5   5      170.27      167.43     13.48 o 
   6  -5   5      157.26      127.50     11.56 o 
  -6  -4   5       59.58       52.80      4.85 o 
  -5  -4   5       68.26       78.20      6.03 o 
  -4  -4   5       78.39       59.85      5.72 o 
  -3  -4   5      288.47      297.14     10.86 o 
  -2  -4   5      183.84      179.60      4.50 o 
  -1  -4   5      601.73      578.37      5.31 o 
   0  -4   5      190.63      199.83      4.43 o 
   1  -4   5       22.61       30.08      6.20 o 
   2  -4   5      567.17      547.86     27.82 o 
   3  -4   5      280.21      293.69     27.02 o 
   4  -4   5      110.09      122.34      7.14 o 
   5  -4   5       39.72       52.59      4.69 o 
   6  -4   5      156.26      140.96     14.08 o 
  -6  -3   5       57.67       56.82      4.60 o 
  -5  -3   5      124.19      117.15      4.46 o 
  -4  -3   5      174.92      179.65      4.61 o 
  -3  -3   5      189.30      179.77     17.26 o 
  -2  -3   5      722.56      706.70     46.90 o 
  -1  -3   5     1018.93      983.59      6.00 o 
   0  -3   5      928.45      826.60    104.94 o 
   1  -3   5      524.18      450.49     41.56 o 
   2  -3   5      468.07      534.35     10.47 o 
   3  -3   5      452.96      436.77     36.18 o 
   4  -3   5      549.13      518.00     20.32 o 
   5  -3   5      166.81      165.19      9.84 o 
   6  -3   5      123.63      119.62     11.02 o 
  -6  -2   5       38.50       29.51      4.53 o 
  -5  -2   5       91.38       81.36      5.73 o 
  -4  -2   5      728.05      775.80      7.28 o 
  -3  -2   5      526.89      525.33     16.43 o 
  -2  -2   5      493.99      455.94      5.70 o 
  -1  -2   5      786.80      718.37     35.95 o 
   0  -2   5     1604.99     1682.71     83.07 o 
   1  -2   5      619.24      588.16     46.70 o 
   2  -2   5      588.89      484.84     53.60 o 
   3  -2   5      331.88      278.98     63.52 o 
   4  -2   5      313.29      329.74     16.77 o 
   5  -2   5      207.46      215.26     15.42 o 
   6  -2   5      140.21      146.17     11.54 o 
   7  -2   5      198.90      176.58     12.50 o 
  -6  -1   5      240.70      222.19      6.58 o 
  -5  -1   5      205.58      192.63      4.62 o 
  -4  -1   5      259.83      290.14      5.97 o 
  -3  -1   5      795.92      841.79      6.45 o 
  -2  -1   5      252.03      261.98     11.17 o 
  -1  -1   5      158.40      126.51      4.17 o 
   0  -1   5      788.24      690.02     73.29 o 
   1  -1   5     1379.87     1318.41    109.10 o 
   2  -1   5      715.57      633.18     19.11 o 
   3  -1   5      576.29      643.35      4.80 o 
   4  -1   5      117.24      114.19      3.18 o 
   5  -1   5      256.29      274.03     12.41 o 
   6  -1   5      102.34       93.10      4.45 o 
   7  -1   5       91.16       81.75      3.22 o 
  -6   0   5      162.64      153.04      4.56 o 
  -5   0   5      102.06      117.26      5.69 o 
  -4   0   5      256.87      248.02      6.00 o 
  -3   0   5      168.12      163.44      8.06 o 
  -2   0   5       15.03       13.12      6.28 o 
  -1   0   5      733.85      719.98     32.84 o 
   0   0   5      296.91      244.04     39.58 o 
   1   0   5     2459.36     2584.94     22.96 o 
   2   0   5      339.42      334.66     26.24 o 
   3   0   5      625.00      630.73      4.89 o 
   4   0   5      171.05      163.17     11.72 o 
   5   0   5      588.76      613.02     23.40 o 
   6   0   5      110.40      111.04      3.38 o 
   7   0   5      189.59      184.66      4.34 o 
  -6   1   5       81.79      100.25      6.00 o 
  -5   1   5       85.82       73.91      5.34 o 
  -4   1   5      220.05      206.38      3.87 o 
  -3   1   5      159.68      165.01      5.08 o 
  -2   1   5      451.06      410.04      7.76 o 
  -1   1   5     1610.15     1284.32      9.35 o 
   0   1   5       59.22       47.54      5.72 o 
   1   1   5      333.98      307.02     18.28 o 
   2   1   5     1393.15     1473.42     46.29 o 
   3   1   5      326.57      351.93      4.80 o 
   4   1   5       71.13       81.54      2.80 o 
   5   1   5     1112.37     1155.28     17.72 o 
   6   1   5      272.93      269.15     12.30 o 
   7   1   5      159.75      147.51      8.09 o 
  -6   2   5       38.50       36.94      4.16 o 
  -5   2   5      127.25      141.35     10.66 o 
  -4   2   5       81.04       70.93     10.78 o 
  -3   2   5      174.00      145.94     32.46 o 
  -2   2   5     1111.74      906.91    354.87 o 
  -1   2   5     2424.70     2259.61     12.47 o 
   0   2   5      853.81      681.38      7.10 o 
   1   2   5      669.38      549.68     38.52 o 
   2   2   5     1082.19     1102.68     31.54 o 
   3   2   5     1156.92     1186.34     42.78 o 
   4   2   5     1732.14     1818.42      5.40 o 
   5   2   5      394.50      406.98      5.33 o 
   6   2   5      274.89      281.89     10.39 o 
   7   2   5      281.64      290.35     12.03 o 
  -6   3   5       20.22       22.43      4.18 o 
  -5   3   5      244.97      250.71      4.70 o 
  -4   3   5      428.33      426.48     14.92 o 
  -3   3   5      229.27      241.43      5.89 o 
  -2   3   5     1744.60     1600.05    158.33 o 
  -1   3   5     3653.60     3702.04     14.60 o 
   0   3   5     1182.48      572.33      6.56 o 
   1   3   5     1476.42     1571.72     10.15 o 
   2   3   5      686.88      666.87     42.61 o 
   3   3   5      395.36      394.60     10.30 o 
   4   3   5     1304.56     1375.02     15.89 o 
   5   3   5      241.78      218.20     26.43 o 
   6   3   5      134.54      127.67     11.69 o 
   7   3   5      115.45      106.96      4.18 o 
  -6   4   5       27.65       20.30      7.72 o 
  -5   4   5       82.51       75.68      3.51 o 
  -4   4   5      192.25      198.33      5.76 o 
  -3   4   5      328.23      349.18      4.77 o 
  -2   4   5      349.02      353.34     15.55 o 
  -1   4   5      275.32      319.86     30.33 o 
   0   4   5     1181.22     1288.78      9.54 o 
   1   4   5      794.85      788.58      8.26 o 
   2   4   5      214.69      167.20      8.94 o 
   3   4   5      328.43      335.33      8.76 o 
   4   4   5      647.62      630.23     31.62 o 
   5   4   5       54.55       52.18      4.54 o 
   6   4   5      194.62      205.62     12.99 o 
   7   4   5      104.06       99.62      6.89 o 
  -6   5   5       55.23       50.60      6.60 o 
  -5   5   5       98.12      101.08      5.99 o 
  -4   5   5      138.27      148.32      4.26 o 
  -3   5   5      433.51      483.82     18.05 o 
  -2   5   5     1127.27     1187.25     40.56 o 
  -1   5   5       88.44       88.76      3.87 o 
   0   5   5      981.85      800.59      6.85 o 
   1   5   5      754.26      781.09      7.91 o 
   2   5   5     1580.40     1534.32      9.34 o 
   3   5   5      481.06      499.75      8.02 o 
   4   5   5      384.33      387.09      4.09 o 
   5   5   5       13.38       21.18      3.72 o 
   6   5   5      166.85      184.35      6.41 o 
   7   5   5       95.00       87.57      4.84 o 
  -5   6   5       65.66       77.54      4.39 o 
  -4   6   5       95.42       86.59     11.83 o 
  -3   6   5      299.42      273.78     25.55 o 
  -2   6   5      208.83      216.40     11.60 o 
  -1   6   5      223.51      248.74     19.55 o 
   0   6   5      396.90      302.69     23.86 o 
   1   6   5      152.23      137.95      6.28 o 
   2   6   5      334.51      310.46     83.63 o 
   3   6   5      503.79      511.51     18.74 o 
   4   6   5      308.00      330.05      5.45 o 
   5   6   5      417.82      424.78      4.63 o 
   6   6   5      286.95      297.89      7.24 o 
   7   6   5       92.86       93.00      5.05 o 
  -5   7   5       91.66       84.57      8.90 o 
  -4   7   5      129.26      137.96      7.31 o 
  -3   7   5       96.88       99.92      6.37 o 
  -2   7   5      105.34       99.37      4.40 o 
  -1   7   5      237.79      227.87     17.68 o 
   0   7   5      228.86      210.00     24.48 o 
   1   7   5      286.37      283.53     27.95 o 
   2   7   5      246.82      238.69      9.33 o 
   3   7   5      498.92      516.24     25.72 o 
   4   7   5       55.47       55.37      3.70 o 
   5   7   5      251.23      271.88      7.25 o 
   6   7   5      215.42      227.28      3.94 o 
  -5   8   5       28.57       27.32      3.73 o 
  -4   8   5       42.12       50.30      5.50 o 
  -3   8   5       88.89       89.84      7.14 o 
  -2   8   5       93.28       87.26      9.28 o 
  -1   8   5      326.93      306.47     16.99 o 
   0   8   5      179.29      169.60     15.62 o 
   1   8   5      397.56      475.33      6.97 o 
   2   8   5      381.58      388.55     23.75 o 
   3   8   5      285.98      308.41      3.95 o 
   4   8   5      188.83      205.53     11.06 o 
   5   8   5      243.15      247.02      3.79 o 
   6   8   5      119.66      119.69      3.84 o 
  -5   9   5       49.79       44.29      7.56 o 
  -4   9   5       23.19       40.75      5.81 o 
  -3   9   5       59.56       68.73      4.54 o 
  -2   9   5        3.56        5.40      4.94 o 
  -1   9   5      174.31      186.57     14.34 o 
   0   9   5      195.13      224.89      6.35 o 
   1   9   5      181.45      181.73      4.84 o 
   2   9   5       43.58       41.88      3.41 o 
   3   9   5      289.85      312.25     17.42 o 
   4   9   5      107.58      100.15      4.45 o 
   5   9   5       61.97       57.81      3.56 o 
   6   9   5       81.73       67.04      3.92 o 
  -4  10   5       27.20       31.76      4.46 o 
  -3  10   5       91.46       91.91      5.16 o 
  -2  10   5      110.95      121.65      6.37 o 
  -1  10   5      161.57      164.18      3.24 o 
   0  10   5      338.82      385.39      6.78 o 
   1  10   5      569.83      647.43      7.27 o 
   2  10   5      188.23      146.36     14.37 o 
   3  10   5      154.33      154.52     12.73 o 
   4  10   5      150.73      148.52      7.39 o 
   5  10   5      148.49      138.76      3.97 o 
  -3  11   5       70.99       76.41      4.20 o 
  -2  11   5       65.39       68.72      3.15 o 
  -1  11   5       59.33       47.92      3.84 o 
   0  11   5       68.99       81.27      6.11 o 
   1  11   5        0.46       31.40      6.04 o 
   2  11   5       75.96       72.08      5.75 o 
   3  11   5       26.91       20.90      4.26 o 
   4  11   5       23.08       28.35      6.36 o 
  -2  12   5       45.77       45.06      5.76 o 
  -1  12   5       45.45       39.63      4.63 o 
   0  12   5       26.05       22.71      4.37 o 
   1  12   5        9.36       27.23      4.54 o 
   2  12   5       76.85       68.31      3.86 o 
   3  12   5       34.84       31.28      9.59 o 
   4  12   5       81.52       67.57      5.92 o 
  -1  13   5       34.14       38.81      4.19 o 
   0  13   5       19.34       20.38      5.05 o 
   1  13   5       18.88       24.38      6.37 o 
   2  13   5       46.60       33.70      3.94 o 
  -2  -9   6       60.12       65.56      4.88 o 
  -1  -9   6       57.72       65.81      4.03 o 
   0  -9   6       32.88       31.42      4.48 o 
   1  -9   6       23.01       27.89      3.61 o 
   2  -9   6       83.06       75.11     12.63 o 
  -3  -8   6       45.30       46.33      4.86 o 
  -2  -8   6       95.84      100.04      4.61 o 
  -1  -8   6       70.61       79.01      4.41 o 
   0  -8   6      203.71      217.69      6.40 o 
   1  -8   6      118.71      130.89     11.89 o 
   2  -8   6       73.69       71.65      4.34 o 
   3  -8   6       28.57       26.99      4.53 o 
  -4  -7   6      105.91      115.01     11.32 o 
  -3  -7   6      103.33       99.40      4.68 o 
  -2  -7   6      118.23      125.37      4.51 o 
  -1  -7   6       98.38       95.89      4.26 o 
   0  -7   6       94.27       99.19     15.97 o 
   1  -7   6      118.17      102.93      9.76 o 
   2  -7   6       54.46       60.91      4.00 o 
   3  -7   6      203.67      233.30     14.31 o 
   4  -7   6      114.00      118.92     15.54 o 
  -3  -6   6      136.16      153.07      5.64 o 
  -2  -6   6      190.63      182.67      4.50 o 
  -1  -6   6      187.47      172.92     19.41 o 
   0  -6   6       79.38       90.83      4.12 o 
   1  -6   6      117.75      126.27      4.24 o 
   2  -6   6       58.29       66.23      4.00 o 
   3  -6   6      136.84      125.72     15.33 o 
   4  -6   6      120.43      124.43      6.26 o 
   5  -6   6      114.60       91.08     16.35 o 
  -5  -5   6       89.66       79.40      6.79 o 
  -4  -5   6       57.44       63.13      4.61 o 
  -3  -5   6      280.15      282.81      5.97 o 
  -2  -5   6      100.63      115.34      5.71 o 
  -1  -5   6       96.67      106.80      4.61 o 
   0  -5   6      116.92      104.65     21.98 o 
   1  -5   6      205.92      210.49     14.92 o 
   2  -5   6       65.59       61.57      3.63 o 
   3  -5   6      232.27      234.20     28.08 o 
   4  -5   6      183.93      185.02     14.88 o 
   5  -5   6      143.90      137.12     12.53 o 
  -5  -4   6      163.11      151.59      6.76 o 
  -4  -4   6       51.30       67.45      5.82 o 
  -3  -4   6      227.31      247.37     10.35 o 
  -2  -4   6      282.51      278.47      7.55 o 
  -1  -4   6      370.70      302.61     50.13 o 
   0  -4   6      103.99      111.06      4.18 o 
   1  -4   6     1501.19     1458.50    149.81 o 
   2  -4   6      975.52      986.98     76.66 o 
   3  -4   6      406.52      424.23     11.16 o 
   4  -4   6      199.87      197.21     27.16 o 
   5  -4   6      130.65      137.71     17.67 o 
   6  -4   6      132.72      108.86      8.02 o 
  -6  -3   6       88.42       58.85      6.74 o 
  -5  -3   6      145.21      135.60      6.14 o 
  -4  -3   6      120.57      108.03      5.79 o 
  -3  -3   6      176.60      182.73      8.09 o 
  -2  -3   6      199.45      192.77      7.51 o 
  -1  -3   6      391.11      397.77      4.83 o 
   0  -3   6     1121.14     1036.09    137.85 o 
   1  -3   6      529.25      443.01     92.66 o 
   2  -3   6      342.12      268.77     25.92 o 
   3  -3   6      578.39      599.12     26.00 o 
   4  -3   6       49.55       55.57      7.83 o 
   5  -3   6       15.04       21.15      3.78 o 
   6  -3   6      121.94      123.72      9.40 o 
  -6  -2   6      104.18       95.36      6.43 o 
  -5  -2   6      275.27      275.95      6.37 o 
  -4  -2   6      250.37      256.43      6.24 o 
  -3  -2   6      222.66      235.54     10.05 o 
  -2  -2   6      398.23      358.29      5.18 o 
  -1  -2   6      221.85      207.41      4.42 o 
   0  -2   6     1431.66     1447.28      6.49 o 
   1  -2   6      228.16      209.65     22.31 o 
   2  -2   6      262.65      260.86      9.89 o 
   3  -2   6      207.38      234.62      8.86 o 
   4  -2   6      151.56      159.79      2.97 o 
   5  -2   6      142.09      127.40      5.02 o 
   6  -2   6      220.13      239.70      7.85 o 
  -6  -1   6       55.93       57.72      6.36 o 
  -5  -1   6        2.95       -0.88      4.03 o 
  -4  -1   6      160.54      163.11      5.79 o 
  -3  -1   6      344.84      338.87      6.02 o 
  -2  -1   6       56.68       39.69      8.32 o 
  -1  -1   6      375.57      360.83      4.69 o 
   0  -1   6      948.08      856.13    149.04 o 
   1  -1   6        1.04        3.89      7.31 o 
   2  -1   6      282.36      246.43     46.94 o 
   3  -1   6      286.38      309.36      4.29 o 
   4  -1   6      280.80      304.46     10.78 o 
   5  -1   6      377.74      382.38     19.65 o 
   6  -1   6      175.94      161.74      5.41 o 
   7  -1   6      141.93      138.25      9.76 o 
  -6   0   6      213.88      202.32      4.88 o 
  -5   0   6       59.01       55.85      3.99 o 
  -4   0   6      353.39      377.59      6.23 o 
  -3   0   6      386.43      383.45      4.66 o 
  -2   0   6      996.75     1039.61     10.52 o 
  -1   0   6      978.89      915.89     33.49 o 
   0   0   6      610.92      569.56     11.31 o 
   1   0   6        4.02        8.04      3.78 o 
   2   0   6      424.37      347.92     48.01 o 
   3   0   6      472.74      459.53     44.53 o 
   4   0   6      384.88      389.68     16.19 o 
   5   0   6      752.47      777.63     37.48 o 
   6   0   6      147.30      150.41     12.84 o 
   7   0   6       82.79       84.21      8.79 o 
  -6   1   6       64.97       57.27      6.07 o 
  -5   1   6       60.40       45.95      5.48 o 
  -4   1   6      232.12      241.06      5.00 o 
  -3   1   6       77.27       70.18      3.24 o 
  -2   1   6      255.82      233.24      6.73 o 
  -1   1   6      626.96      501.42    150.22 o 
   0   1   6      709.76      618.46     96.85 o 
   1   1   6     1936.85     1998.40    122.55 o 
   2   1   6     2584.66     2418.19    470.88 o 
   3   1   6      433.47      421.47     57.46 o 
   4   1   6     1292.93     1326.65     52.15 o 
   5   1   6     1061.38     1146.70     25.39 o 
   6   1   6      139.14      125.79      9.73 o 
   7   1   6      178.25      165.85      7.08 o 
  -6   2   6       21.67       28.35      5.79 o 
  -5   2   6      111.59      116.07      4.24 o 
  -4   2   6      115.67      115.77      4.49 o 
  -3   2   6      262.67      276.22     15.83 o 
  -2   2   6      305.15      275.37      9.79 o 
  -1   2   6      947.38      940.42      8.56 o 
   0   2   6       36.13       11.69     12.18 o 
   1   2   6     1022.99      965.29     67.62 o 
   2   2   6     1863.86     2035.94     63.19 o 
   3   2   6      306.06      312.93      4.02 o 
   4   2   6       46.00       49.36      2.25 o 
   5   2   6       48.85       52.13      3.13 o 
   6   2   6      144.96      144.33      9.77 o 
   7   2   6       68.80       59.30      5.05 o 
  -6   3   6       31.35       31.72      5.94 o 
  -5   3   6      174.81      163.35     12.36 o 
  -4   3   6       90.25       71.72     12.38 o 
  -3   3   6      297.89      257.06     50.87 o 
  -2   3   6      752.88      554.68    140.41 o 
  -1   3   6      964.42      298.11      5.32 o 
   0   3   6      414.47      340.10      5.42 o 
   1   3   6     1801.16     1551.81      8.58 o 
   2   3   6      607.15      541.67    145.46 o 
   3   3   6     1488.83     1513.67      9.75 o 
   4   3   6     1070.05      920.08    164.05 o 
   5   3   6       99.64      106.42      3.20 o 
   6   3   6      182.44      160.89     23.56 o 
   7   3   6      232.44      234.08     18.06 o 
  -6   4   6       10.01       13.41      3.29 o 
  -5   4   6      132.23      129.50      3.70 o 
  -4   4   6      241.71      267.14      5.94 o 
  -3   4   6      292.25      305.99      8.57 o 
  -2   4   6      253.70      219.35     43.77 o 
  -1   4   6     1041.94     1025.51    127.57 o 
   0   4   6      895.50      855.27     24.83 o 
   1   4   6      230.40      211.15     25.12 o 
   2   4   6      312.83      277.13     33.00 o 
   3   4   6      407.07      427.46     37.18 o 
   4   4   6      413.25      438.35     12.22 o 
   5   4   6      164.65      176.58      7.82 o 
   6   4   6      126.32      127.41      3.63 o 
   7   4   6       93.14      102.98      4.59 o 
  -6   5   6       40.15       24.77      6.81 o 
  -4   5   6      207.80      232.51      9.49 o 
  -3   5   6      689.57      704.02     31.48 o 
  -2   5   6      343.36      313.19      5.54 o 
  -1   5   6      108.68      107.31      6.30 o 
   0   5   6      577.85      621.68      7.55 o 
   1   5   6      562.73      581.06      7.41 o 
   2   5   6      217.33      228.37      6.12 o 
   3   5   6      134.42      122.13     11.50 o 
   4   5   6      426.86      422.14     16.91 o 
   5   5   6      208.65      199.09      4.35 o 
   6   5   6      265.42      293.85      6.69 o 
   7   5   6      109.48      100.92      6.87 o 
  -6   6   6       52.18       27.84      6.74 o 
  -5   6   6       46.06       51.06      6.45 o 
  -4   6   6       94.46      103.95      6.42 o 
  -3   6   6       14.85       13.38      4.05 o 
  -2   6   6       99.19       94.22      3.73 o 
  -1   6   6      100.65       76.94      4.47 o 
   0   6   6       18.30       18.27      5.86 o 
   1   6   6      558.95      588.51      7.54 o 
   2   6   6      459.57      454.53      4.27 o 
   3   6   6      254.65      252.20      6.43 o 
   4   6   6      272.89      287.91      6.32 o 
   5   6   6      245.87      282.78      6.29 o 
   6   6   6      169.74      189.61      6.99 o 
   7   6   6      192.45      198.08      5.38 o 
  -5   7   6       41.35       38.12      6.58 o 
  -4   7   6       46.39       58.92      4.27 o 
  -3   7   6       12.75        8.46      5.79 o 
  -2   7   6      214.71      222.52      9.25 o 
  -1   7   6      114.74       91.03      6.71 o 
   0   7   6      398.12      485.40      7.29 o 
   1   7   6      745.68      704.19      6.35 o 
   2   7   6      383.65      375.20     33.67 o 
   3   7   6      223.87      225.90     27.78 o 
   4   7   6      101.79      109.36      3.27 o 
   5   7   6      271.34      291.53      5.15 o 
   6   7   6      108.99      111.86      4.50 o 
  -5   8   6       56.86       48.49      6.62 o 
  -4   8   6       50.16       60.78      4.35 o 
  -3   8   6       54.12       66.01      3.45 o 
  -2   8   6      189.58      194.29     22.72 o 
  -1   8   6      136.72      132.17     10.39 o 
   0   8   6      397.74      476.73      7.07 o 
   1   8   6      433.93      401.18      5.36 o 
   2   8   6      273.28      259.33     16.13 o 
   3   8   6      501.16      517.94      8.84 o 
   4   8   6      285.61      286.11      7.44 o 
   5   8   6      117.84      131.74      3.47 o 
   6   8   6      261.51      284.26      5.61 o 
  -4   9   6       12.51       19.12      4.35 o 
  -3   9   6       83.57       72.02      3.74 o 
  -2   9   6      164.06      178.28     17.40 o 
  -1   9   6      344.30      339.18     32.18 o 
   0   9   6      277.63      253.93      4.39 o 
   1   9   6      178.13      204.86      6.21 o 
   2   9   6      114.30      109.62      4.77 o 
   3   9   6      346.42      331.90     14.46 o 
   4   9   6      122.45      126.44      4.86 o 
   5   9   6       97.61      103.48      5.04 o 
   6   9   6       48.87       43.22      5.14 o 
  -4  10   6       28.06       34.77      4.78 o 
  -3  10   6       91.86       99.01      9.46 o 
  -2  10   6       27.90       37.13      3.70 o 
  -1  10   6       70.99       53.39      3.48 o 
   0  10   6      186.08      163.45      4.12 o 
   1  10   6        3.29        5.09      3.78 o 
   2  10   6        0.63       -5.62      5.82 o 
   3  10   6      117.61      116.79     15.58 o 
   4  10   6       63.45       61.40      4.05 o 
   5  10   6       89.86       90.70      3.77 o 
  -3  11   6       62.53       65.61      3.24 o 
  -2  11   6       31.78       31.94      4.37 o 
  -1  11   6       47.04       39.11      6.43 o 
   0  11   6       48.41       54.41      7.63 o 
   1  11   6       88.79       84.99      4.15 o 
   2  11   6      231.99      232.14     24.72 o 
   3  11   6       34.27       28.06     10.93 o 
   4  11   6       91.73       87.90      4.29 o 
   5  11   6      104.92       88.96      4.85 o 
  -2  12   6       24.15       25.13      3.92 o 
  -1  12   6       35.43       42.20      7.18 o 
   0  12   6       12.98       14.89      3.69 o 
   1  12   6       20.60       28.67      6.41 o 
   2  12   6      103.72      109.46      7.70 o 
   3  12   6       42.40       45.46      5.08 o 
   4  12   6       34.36       28.24      3.38 o 
  -1  13   6       19.69       14.82      5.76 o 
   0  13   6       15.33       22.46      4.32 o 
   1  13   6       36.57       39.01      5.55 o 
   2  13   6       59.01       52.86     13.84 o 
  -2  -8   7       34.33       36.39      4.60 o 
  -1  -8   7       67.11       68.11      4.70 o 
   0  -8   7        9.89        9.22      8.70 o 
   1  -8   7        0.73       20.98     12.08 o 
   2  -8   7       45.35       40.23     14.04 o 
  -3  -7   7       34.82       33.43      4.63 o 
  -2  -7   7       53.15       55.33      4.46 o 
  -1  -7   7       62.24       52.49     10.09 o 
   0  -7   7       52.14       59.74      5.65 o 
   1  -7   7       97.34      115.94     14.81 o 
   2  -7   7      119.86      102.86      7.50 o 
   3  -7   7       86.94       97.96     12.67 o 
  -3  -6   7       24.72       26.83      4.46 o 
  -2  -6   7       71.53       75.62      4.24 o 
  -1  -6   7       92.04       98.71      4.18 o 
   0  -6   7      136.56      136.58      4.25 o 
   1  -6   7      337.63      310.05     67.73 o 
   2  -6   7      155.46      165.74      4.22 o 
   3  -6   7      227.52      209.96     31.60 o 
   4  -6   7      160.75      180.02      9.36 o 
  -3  -5   7       62.49       69.38      4.90 o 
  -2  -5   7       78.67       81.79      4.14 o 
  -1  -5   7      181.57      153.04     29.38 o 
   0  -5   7      180.55      204.90     11.34 o 
   1  -5   7      548.45      542.82     31.12 o 
   2  -5   7      155.95      158.92      6.42 o 
   3  -5   7       92.53      104.41      5.33 o 
   4  -5   7       86.28       94.04     18.38 o 
   5  -5   7      108.74      133.98     13.21 o 
  -5  -4   7       74.29       61.77      6.64 o 
  -4  -4   7       49.50       48.46      6.13 o 
  -3  -4   7      305.94      310.39      6.22 o 
  -2  -4   7      355.98      345.53      4.87 o 
  -1  -4   7      164.36      143.75      3.13 o 
   0  -4   7      391.43      446.63      4.61 o 
   1  -4   7      897.84      933.41     90.91 o 
   2  -4   7       47.59       49.79      6.64 o 
   3  -4   7      220.57      237.36     15.25 o 
   4  -4   7      142.05      150.20     10.30 o 
   5  -4   7       88.56       94.16      4.71 o 
  -5  -3   7       96.16       94.15      6.20 o 
  -4  -3   7       30.00       43.53      5.93 o 
  -3  -3   7      119.26      112.52      6.57 o 
  -2  -3   7      434.44      403.14     14.05 o 
  -1  -3   7      129.61      105.34     17.21 o 
   0  -3   7       34.38       32.03     11.66 o 
   1  -3   7        3.53        6.33      3.86 o 
   2  -3   7      170.59      158.41      7.50 o 
   3  -3   7      156.08      168.33     15.52 o 
   4  -3   7       65.65       78.26      3.91 o 
   5  -3   7       87.14       84.99      6.77 o 
   6  -3   7      173.60      155.95     20.00 o 
  -5  -2   7      110.19      129.15      6.37 o 
  -4  -2   7       52.02       43.54      5.85 o 
  -3  -2   7      260.90      274.75     10.15 o 
  -2  -2   7      218.43      212.83      4.62 o 
  -1  -2   7      449.29      450.38      5.10 o 
   0  -2   7     1631.35     1524.58    163.17 o 
   1  -2   7       58.69       57.41      6.52 o 
   2  -2   7      428.63      337.05     73.77 o 
   3  -2   7      489.98      412.02     15.43 o 
   4  -2   7      409.61      395.19     34.94 o 
   5  -2   7       95.28       92.97      9.02 o 
   6  -2   7      219.08      199.03     13.17 o 
  -6  -1   7       50.79       55.87      4.78 o 
  -5  -1   7      125.28      114.85      6.13 o 
  -4  -1   7      288.77      303.80      6.28 o 
  -3  -1   7      138.03      132.64      7.76 o 
  -2  -1   7      112.36      100.89     10.10 o 
  -1  -1   7      372.50      336.15     20.69 o 
   0  -1   7      656.52      692.12     14.18 o 
   1  -1   7      261.66      221.00     21.19 o 
   2  -1   7      540.15      593.13      4.76 o 
   3  -1   7      186.63      202.24     30.63 o 
   4  -1   7      316.83      341.48      9.11 o 
   5  -1   7      198.21      187.62     16.05 o 
   6  -1   7      314.63      325.32     29.79 o 
  -6   0   7       60.87       58.79      6.18 o 
  -5   0   7        0.61       13.65      3.85 o 
  -4   0   7      124.56      129.19      5.73 o 
  -3   0   7      151.74      152.86     12.39 o 
  -2   0   7      117.52      125.86      5.94 o 
  -1   0   7      105.93       88.17      3.95 o 
   0   0   7      584.50      596.05     22.65 o 
   1   0   7      426.42      356.55     29.24 o 
   2   0   7      892.75      897.51     37.10 o 
   3   0   7      370.46      397.95      4.41 o 
   4   0   7      377.17      389.99     13.19 o 
   5   0   7      261.39      282.75     22.35 o 
   6   0   7       55.01       43.29      9.73 o 
   7   0   7       78.63       59.86      8.50 o 
  -6   1   7       45.07       60.13      6.23 o 
  -5   1   7       56.17       61.05      5.67 o 
  -4   1   7       76.40       78.55      8.06 o 
  -3   1   7      257.09      246.41     17.83 o 
  -2   1   7      650.13      624.44      7.94 o 
  -1   1   7      498.60      499.94     34.29 o 
   0   1   7      461.20      486.94      4.84 o 
   1   1   7      457.53      482.52      4.72 o 
   2   1   7      476.99      395.16      9.53 o 
   3   1   7      730.53      670.82     12.65 o 
   4   1   7      559.84      538.57     15.53 o 
   5   1   7      317.99      310.81     19.18 o 
   6   1   7      146.53      144.00      4.25 o 
   7   1   7      104.76       86.92     12.60 o 
  -6   2   7       52.36       67.46      6.15 o 
  -5   2   7       80.32       95.59      5.97 o 
  -4   2   7      164.60      176.11      7.46 o 
  -3   2   7      520.26      497.56     14.68 o 
  -2   2   7      372.48      358.39     14.35 o 
  -1   2   7      734.52      761.67      7.88 o 
   0   2   7      134.47      115.70     11.05 o 
   1   2   7     1579.28     1253.01     49.52 o 
   2   2   7      600.64      660.52      8.62 o 
   3   2   7      731.94      697.84     44.70 o 
   4   2   7      397.40      384.45     11.62 o 
   5   2   7      647.96      690.40     22.54 o 
   6   2   7      123.12      124.26      8.84 o 
   7   2   7       89.18       83.25     12.41 o 
  -6   3   7       48.74       53.41      6.15 o 
  -5   3   7       73.26       69.43      3.54 o 
  -4   3   7      162.27      149.59      8.65 o 
  -3   3   7      353.44      317.72     24.83 o 
  -2   3   7      202.70      169.91      5.34 o 
  -1   3   7      948.38      788.42     55.34 o 
   0   3   7      399.17      304.42      5.05 o 
   1   3   7      646.92      515.70     91.70 o 
   2   3   7      751.12      657.01     95.70 o 
   3   3   7     1210.57     1265.98     24.63 o 
   4   3   7        0.96        2.16      2.62 o 
   5   3   7      164.43      176.29      9.46 o 
   6   3   7      160.27      172.33     13.86 o 
   7   3   7      129.18      121.65     12.03 o 
  -6   4   7       39.29       37.30      3.70 o 
  -5   4   7      163.46      130.92     14.21 o 
  -4   4   7      181.22      164.35     33.15 o 
  -3   4   7      132.54      128.99     33.80 o 
  -2   4   7      182.33      163.13     12.44 o 
  -1   4   7      650.50      676.74     29.42 o 
   0   4   7      350.46      361.94      6.56 o 
   1   4   7      514.17      500.37      5.67 o 
   2   4   7      402.44      372.42     15.56 o 
   3   4   7      120.18      123.78     34.69 o 
   4   4   7      182.08      186.54      7.36 o 
   5   4   7      166.86      166.38     14.03 o 
   6   4   7       70.91       75.55      4.13 o 
   7   4   7      225.58      232.63     12.36 o 
  -6   5   7        9.40        4.62      5.27 o 
  -5   5   7       42.53       42.90      5.23 o 
  -4   5   7      127.72      137.82      7.11 o 
  -3   5   7       10.94       10.68      3.10 o 
  -2   5   7       16.19        9.87      4.49 o 
  -1   5   7      236.96      215.20     24.51 o 
   0   5   7      255.18      204.74     50.92 o 
   1   5   7      332.59      337.59      6.43 o 
   2   5   7      394.98      362.85     25.88 o 
   3   5   7       64.98       71.33      5.63 o 
   4   5   7      316.96      333.59     17.09 o 
   5   5   7      229.22      241.28      8.01 o 
   6   5   7      166.56      157.80      3.93 o 
   7   5   7      153.32      151.24      7.02 o 
  -5   6   7       44.10       44.60      6.61 o 
  -4   6   7       92.47       87.96      6.41 o 
  -3   6   7      128.13      111.33      4.72 o 
  -2   6   7      756.35      853.16      8.26 o 
  -1   6   7      196.36      220.62      6.53 o 
   0   6   7      427.27      442.91      7.13 o 
   1   6   7     1015.18      929.76    131.58 o 
   2   6   7      382.22      380.71      6.55 o 
   3   6   7      167.61      163.73      5.97 o 
   4   6   7      599.33      605.96      5.81 o 
   5   6   7      212.53      208.67      4.75 o 
   6   6   7      182.97      195.87      6.56 o 
   7   6   7      136.00      127.18      5.14 o 
  -5   7   7       29.05       30.99      6.65 o 
  -4   7   7       29.86       34.32      6.32 o 
  -3   7   7        9.80        9.61      6.06 o 
  -2   7   7      327.47      369.40      6.88 o 
  -1   7   7       64.40       70.52      6.15 o 
   0   7   7      268.16      195.34      4.86 o 
   1   7   7      108.03      113.35      6.08 o 
   2   7   7      236.64      220.49      5.55 o 
   3   7   7      218.56      195.80     17.90 o 
   4   7   7      789.08      717.64     83.72 o 
   5   7   7      263.63      267.63      4.67 o 
   6   7   7      171.94      171.82     17.32 o 
  -5   8   7       28.18       20.46      5.07 o 
  -4   8   7       17.61       26.96      6.32 o 
  -3   8   7       68.32       84.45      6.32 o 
  -2   8   7      191.41      177.19      6.59 o 
  -1   8   7      113.76       68.73      4.47 o 
   0   8   7      375.50      363.51      5.23 o 
   1   8   7      202.04      202.15      6.09 o 
   2   8   7      200.20      220.97     34.57 o 
   3   8   7      156.66      140.61      9.70 o 
   4   8   7       91.46      112.44      4.00 o 
   5   8   7       66.82       76.71      3.54 o 
   6   8   7      133.34      124.13      7.23 o 
  -4   9   7       38.88       32.96      6.55 o 
  -3   9   7       96.32      106.73      4.95 o 
  -2   9   7      113.36      102.97     13.36 o 
  -1   9   7      117.58      142.65      6.43 o 
   0   9   7      138.26      150.89      6.05 o 
   1   9   7      159.88      136.49      4.40 o 
   2   9   7      118.99      153.85      6.03 o 
   3   9   7      352.88      336.30     17.51 o 
   4   9   7       86.62       99.99      7.86 o 
   5   9   7       63.91       61.05      6.92 o 
   6   9   7      134.49      127.18      4.93 o 
  -4  10   7       23.04       16.67      4.83 o 
  -3  10   7       44.86       55.44      5.13 o 
  -2  10   7       27.51       30.72      4.66 o 
  -1  10   7      122.98      150.66     15.72 o 
   0  10   7       56.05       47.20      4.18 o 
   1  10   7       28.07       35.58      6.00 o 
   2  10   7      115.03      139.67      6.05 o 
   3  10   7      170.60      175.34      4.49 o 
   4  10   7       29.27       34.07      3.17 o 
   5  10   7       57.91       62.77      3.49 o 
  -3  11   7       67.08       71.04     10.93 o 
  -2  11   7       18.50       21.52      3.86 o 
  -1  11   7       59.22       75.33     10.94 o 
   0  11   7       85.77      100.10      6.08 o 
   1  11   7      125.58      118.05      4.49 o 
   2  11   7       33.19       29.11      4.48 o 
   3  11   7       76.51       60.70     11.52 o 
   4  11   7      112.01      116.07      7.42 o 
  -2  12   7        7.25       11.52      5.12 o 
  -1  12   7        5.50        3.68      5.34 o 
   0  12   7        0.15       -6.10      6.10 o 
   1  12   7       47.64       38.32      4.52 o 
   2  12   7       43.38       47.36      6.31 o 
   3  12   7       23.39       24.10      9.51 o 
   4  12   7       29.06       31.89     10.73 o 
  -1  13   7       13.98       18.77      5.89 o 
   0  13   7       52.16       65.16      6.61 o 
   1  13   7       42.05       53.33      6.79 o 
   2  13   7       61.10       50.82      6.92 o 
   0  -8   8       29.43       26.27      3.77 o 
   1  -8   8       54.40       39.86     10.41 o 
  -2  -7   8       56.26       59.81      6.80 o 
  -1  -7   8      107.55      126.41      7.03 o 
   0  -7   8       93.12       91.46     18.87 o 
   1  -7   8       41.07       40.13      6.98 o 
   2  -7   8       94.10      105.97      3.78 o 
   3  -7   8       24.37       31.04      8.87 o 
  -3  -6   8       22.46       26.34      6.76 o 
  -2  -6   8      112.46      117.69      4.62 o 
  -1  -6   8       33.77       29.59      4.19 o 
   0  -6   8       64.05       53.61      3.06 o 
   1  -6   8       75.04       91.77      4.25 o 
   2  -6   8      168.44      176.83      6.70 o 
   3  -6   8      103.37      104.24      3.65 o 
   4  -6   8       94.31       91.27      6.51 o 
  -3  -5   8       51.92       47.25      5.58 o 
  -2  -5   8      126.22      118.39      4.45 o 
  -1  -5   8      116.03      108.59     11.68 o 
   0  -5   8      130.07      132.01      9.16 o 
   1  -5   8      212.54      224.43     12.20 o 
   2  -5   8       40.03       43.24     14.88 o 
   3  -5   8       90.28       92.86     15.71 o 
   4  -5   8      179.87      180.06     17.14 o 
  -4  -4   8       56.91       44.47      6.41 o 
  -3  -4   8       65.91       63.49      7.20 o 
  -2  -4   8       67.54       70.57      5.28 o 
  -1  -4   8      168.34      177.92      4.33 o 
   0  -4   8      273.76      246.41     56.13 o 
   1  -4   8      303.77      285.46     22.26 o 
   2  -4   8       85.70       91.81      4.02 o 
   3  -4   8      134.19      165.45      4.01 o 
   4  -4   8       76.67       76.18     13.34 o 
   5  -4   8      158.78      157.25      5.47 o 
  -5  -3   8       63.54       46.25      4.91 o 
  -4  -3   8       25.90       22.46      6.04 o 
  -3  -3   8      218.62      208.60      5.88 o 
  -2  -3   8      283.65      291.14      8.04 o 
  -1  -3   8      207.57      220.50      6.93 o 
   0  -3   8      475.31      465.69     45.42 o 
   1  -3   8      809.81      832.61     65.45 o 
   2  -3   8      224.31      205.46     10.52 o 
   3  -3   8      116.85      117.45     11.08 o 
   4  -3   8      114.25      135.92     10.93 o 
   5  -3   8       95.33       84.08      7.46 o 
  -5  -2   8       80.84      105.15      6.51 o 
  -4  -2   8       27.53       34.06      5.77 o 
  -3  -2   8      127.88      126.63      7.95 o 
  -2  -2   8      151.24      147.91      4.38 o 
  -1  -2   8      437.08      373.35     63.24 o 
   0  -2   8        0.92        5.22      3.09 o 
   1  -2   8        0.86        1.46      3.06 o 
   2  -2   8      157.45      109.40     19.49 o 
   3  -2   8      130.17      143.17      8.78 o 
   4  -2   8       85.04      100.60      3.98 o 
   5  -2   8       74.81       90.15      9.10 o 
   6  -2   8      149.16      134.86     11.45 o 
  -5  -1   8       91.88       98.01      4.62 o 
  -4  -1   8       62.03       70.49      5.90 o 
  -3  -1   8      162.54      161.89      8.02 o 
  -2  -1   8      215.00      204.38      4.48 o 
  -1  -1   8      183.26      183.33      4.52 o 
   0  -1   8      182.50      155.43      7.04 o 
   1  -1   8      217.26      212.25      8.39 o 
   2  -1   8      113.06      122.01      3.91 o 
   3  -1   8      700.62      640.97    132.37 o 
   4  -1   8      614.82      642.17      8.89 o 
   5  -1   8      189.16      174.86     11.43 o 
   6  -1   8      165.31      137.33     11.16 o 
  -5   0   8       37.36       47.38      5.87 o 
  -4   0   8      157.44      159.73      5.97 o 
  -3   0   8      117.73      118.41      5.63 o 
  -2   0   8      249.26      226.63      6.21 o 
  -1   0   8       96.24       95.34      4.50 o 
   0   0   8      479.27      408.18      9.37 o 
   1   0   8      419.03      423.75     11.79 o 
   2   0   8      465.59      417.06      8.75 o 
   3   0   8      697.27      621.02    151.73 o 
   4   0   8      443.52      410.49     39.80 o 
   5   0   8      154.86      149.62      8.90 o 
   6   0   8      175.27      174.74     10.68 o 
  -6   1   8      111.57      106.35      5.05 o 
  -5   1   8       54.41       65.47      5.86 o 
  -4   1   8      119.87      133.07      8.20 o 
  -3   1   8      433.42      472.40      9.46 o 
  -2   1   8      267.73      252.72      6.35 o 
  -1   1   8      118.89       65.56     27.92 o 
   0   1   8     1116.63     1129.74      5.99 o 
   1   1   8      639.37      603.94     70.16 o 
   2   1   8      681.11      746.78      5.02 o 
   3   1   8      535.31      519.11     34.37 o 
   4   1   8      168.97      183.16     11.42 o 
   5   1   8      168.04      161.57      5.43 o 
   6   1   8       69.39       72.32      8.80 o 
  -6   2   8       61.82       63.09      4.75 o 
  -5   2   8       23.57       35.49      5.71 o 
  -4   2   8       85.90       75.61      7.44 o 
  -3   2   8       91.67      100.49      3.56 o 
  -2   2   8      104.13      120.24      4.15 o 
  -1   2   8      329.80      270.37      5.02 o 
   0   2   8     1308.18      999.94    496.09 o 
   1   2   8      977.97      721.85    207.88 o 
   2   2   8      471.40      422.16     72.64 o 
   3   2   8      500.39      518.66      4.63 o 
   4   2   8       60.87       55.62      6.22 o 
   5   2   8      248.84      246.54     15.32 o 
   6   2   8      152.22      151.51     15.89 o 
   7   2   8       99.13       82.53     11.13 o 
  -6   3   8       54.68       40.66      6.43 o 
  -5   3   8       33.53       41.02      6.74 o 
  -4   3   8      188.07      205.36      9.46 o 
  -3   3   8      160.73      176.41      9.53 o 
  -2   3   8      193.02      207.91      5.44 o 
  -1   3   8      358.80      300.11      5.12 o 
   0   3   8      112.49      111.16      5.59 o 
   1   3   8      113.13       90.72      4.18 o 
   2   3   8      520.82      363.16    151.50 o 
   3   3   8        1.60        2.99      3.20 o 
   4   3   8       12.42       24.13      3.68 o 
   5   3   8      381.22      398.74     14.41 o 
   6   3   8       70.03       75.54      5.45 o 
   7   3   8       85.60       71.40     22.49 o 
  -5   4   8       55.83       58.63      4.31 o 
  -4   4   8       76.05       77.36      3.47 o 
  -3   4   8      119.27      117.45      7.27 o 
  -2   4   8      168.10      167.72      8.12 o 
  -1   4   8      696.23      524.74     69.36 o 
   0   4   8      281.90      232.29      4.71 o 
   1   4   8       73.69       83.20      5.71 o 
   2   4   8      764.23      718.89     38.71 o 
   3   4   8      631.07      626.64     69.63 o 
   4   4   8      528.77      457.93     92.92 o 
   5   4   8      302.73      293.84     28.55 o 
   6   4   8      281.43      263.60     13.92 o 
   7   4   8      213.87      202.27     14.49 o 
  -5   5   8       88.93       90.03     11.53 o 
  -4   5   8       72.56       55.45     17.32 o 
  -3   5   8       35.34       31.19      3.23 o 
  -2   5   8      168.76      109.57     48.26 o 
  -1   5   8      563.12      552.04     22.00 o 
   0   5   8       74.94       76.45     14.63 o 
   1   5   8      253.66      243.23     22.98 o 
   2   5   8      110.72      117.28      8.79 o 
   3   5   8       53.19       48.65      3.27 o 
   4   5   8      599.03      646.93     43.08 o 
   5   5   8      197.28      186.42      8.85 o 
   6   5   8       98.85       98.25      4.27 o 
   7   5   8      105.76      102.56     13.13 o 
  -5   6   8       28.15       10.08      6.39 o 
  -4   6   8       61.99       55.02      6.50 o 
  -3   6   8       89.88      100.74      6.79 o 
  -2   6   8       39.35       43.09      3.88 o 
  -1   6   8       73.68       54.87     39.01 o 
   0   6   8      354.03      364.69     18.76 o 
   1   6   8      329.23      300.82      5.00 o 
   2   6   8      176.82      150.60      4.35 o 
   3   6   8      233.47      208.96      4.57 o 
   4   6   8      449.26      485.43     34.77 o 
   5   6   8      208.70      238.81      6.17 o 
   6   6   8      173.75      175.68      4.80 o 
  -5   7   8       13.74       11.84      6.97 o 
  -4   7   8        5.29       15.35      6.32 o 
  -3   7   8       80.01       95.16      6.53 o 
  -2   7   8      246.48      292.15      6.75 o 
  -1   7   8       83.31      117.37      6.00 o 
   0   7   8      255.03      220.90      4.83 o 
   1   7   8      385.57      313.29     13.47 o 
   2   7   8      447.70      380.24     91.80 o 
   3   7   8      201.63      228.63      5.92 o 
   4   7   8      302.22      331.56      6.37 o 
   5   7   8       60.92       58.10      5.77 o 
   6   7   8      131.45      133.62      4.66 o 
  -4   8   8       47.75       49.64      6.71 o 
  -3   8   8       91.42       97.20      6.48 o 
  -2   8   8      145.34      149.72      4.66 o 
  -1   8   8      227.88      231.43      5.04 o 
   0   8   8      153.36      176.02      6.04 o 
   1   8   8      148.76      148.46     81.90 o 
   2   8   8      202.15      171.81     81.29 o 
   3   8   8      163.98      161.55      7.16 o 
   4   8   8      178.67      172.76      3.74 o 
   5   8   8      108.41      102.48      6.94 o 
   6   8   8       44.72       38.74      4.65 o 
  -4   9   8       55.16       47.89      6.83 o 
  -3   9   8       40.11       44.44      6.18 o 
  -2   9   8       86.34      109.24      6.35 o 
  -1   9   8       70.30       70.59      4.41 o 
   0   9   8       54.47       56.39      4.15 o 
   1   9   8      131.31      134.20      4.39 o 
   2   9   8      155.03      156.01     13.75 o 
   3   9   8      213.42      170.79     26.78 o 
   4   9   8       33.02       41.71     13.44 o 
   5   9   8      115.31      127.98      4.59 o 
   6   9   8       81.39       79.40      4.83 o 
  -3  10   8       25.90       21.44      6.51 o 
  -2  10   8       69.84       85.91      6.48 o 
  -1  10   8       41.95       36.37      4.36 o 
   0  10   8       27.40       42.91      5.74 o 
   1  10   8       90.18       82.40      4.21 o 
   2  10   8       58.25       55.60      6.06 o 
   3  10   8       72.97       77.77     22.11 o 
   4  10   8       62.96       71.14      5.43 o 
   5  10   8       24.25       29.27      3.78 o 
  -3  11   8        9.03       15.56      6.79 o 
  -2  11   8        2.47        8.42      4.48 o 
  -1  11   8       20.56       17.69      6.23 o 
   0  11   8       25.63       49.13      6.01 o 
   1  11   8       33.46       49.17      6.03 o 
   2  11   8       13.32       12.99     18.31 o 
   3  11   8       80.61       85.68      4.85 o 
   4  11   8       50.18       39.58      8.07 o 
  -2  12   8       13.55       14.44      6.67 o 
  -1  12   8       16.03        4.55      6.70 o 
   0  12   8      112.45      115.26      4.72 o 
   1  12   8      181.28      204.00      7.08 o 
   2  12   8       35.30       55.68      6.31 o 
   3  12   8       77.70       66.32     29.31 o 
   4  12   8       57.14       68.20      6.82 o 
   0  13   8       22.21       29.41      6.68 o 
   1  13   8        7.48       -2.03      4.58 o 
   2  13   8       38.83       32.23      4.87 o 
  -1  -7   9       28.13       20.07      4.27 o 
   0  -7   9       21.37       20.16      6.20 o 
   1  -7   9       24.77       25.10      3.66 o 
  -2  -6   9       48.99       49.26      5.44 o 
  -1  -6   9      128.35      123.42     12.25 o 
   0  -6   9      271.74      310.34      4.88 o 
   1  -6   9      104.46      111.06      6.56 o 
   2  -6   9      110.68      124.22      8.53 o 
   3  -6   9       17.20       11.83      6.17 o 
  -3  -5   9       48.21       52.27      5.26 o 
  -2  -5   9       83.03       82.94     11.80 o 
  -1  -5   9      149.07      154.89      4.45 o 
   0  -5   9      133.69      144.77      4.32 o 
   1  -5   9       92.50      108.76      4.20 o 
   2  -5   9       96.65       84.08     12.13 o 
   3  -5   9      149.50      162.87      3.31 o 
   4  -5   9       73.36       84.53      4.61 o 
  -4  -4   9       66.77       74.74      6.79 o 
  -3  -4   9       64.51       69.61      5.80 o 
  -2  -4   9      122.55      130.87      7.01 o 
  -1  -4   9      144.41      142.54     22.32 o 
   0  -4   9       34.50       26.74      2.90 o 
   1  -4   9       90.21      109.14      4.30 o 
   2  -4   9       14.07       16.30      7.38 o 
   3  -4   9       49.12       50.45      3.37 o 
   4  -4   9       89.24      104.47      4.40 o 
   5  -4   9       81.78       60.03     10.19 o 
  -4  -3   9       78.66       60.03      4.82 o 
  -3  -3   9      131.36       97.95     41.05 o 
  -2  -3   9       83.73       79.60      4.31 o 
  -1  -3   9      123.22      133.44      4.25 o 
   0  -3   9       30.12       40.43     12.37 o 
   1  -3   9      117.62      119.07      4.02 o 
   2  -3   9       98.02       89.69     10.43 o 
   3  -3   9      185.12      194.85     12.16 o 
   4  -3   9      119.00      122.57      4.37 o 
   5  -3   9      229.56      215.51     21.09 o 
  -5  -2   9       59.40       50.86      6.80 o 
  -4  -2   9       14.00       10.78      4.28 o 
  -3  -2   9       77.93       77.24      7.70 o 
  -2  -2   9      156.04      143.04      4.37 o 
  -1  -2   9       53.72       50.47      3.88 o 
   0  -2   9        2.87        5.46      3.07 o 
   1  -2   9      607.95      583.53     31.32 o 
   2  -2   9      175.85      201.95      3.99 o 
   3  -2   9      163.47      169.38     10.42 o 
   4  -2   9      182.87      178.16     24.33 o 
   5  -2   9       99.07       79.62      2.59 o 
  -5  -1   9       78.32       81.07      6.55 o 
  -4  -1   9       53.75       46.93      4.27 o 
  -3  -1   9       54.78       51.60      6.01 o 
  -2  -1   9      218.05      187.11     34.13 o 
  -1  -1   9      387.39      402.09      9.50 o 
   0  -1   9      435.17      459.52      4.67 o 
   1  -1   9      402.22      422.86      4.74 o 
   2  -1   9      331.77      392.84     17.55 o 
   3  -1   9      495.50      470.74     51.42 o 
   4  -1   9      156.49      164.23      3.45 o 
   5  -1   9       57.30       48.55      2.69 o 
   6  -1   9      132.75      125.36     13.75 o 
  -5   0   9      110.12       98.99      6.35 o 
  -4   0   9       49.89       54.93      5.67 o 
  -3   0   9       89.78      104.54      4.55 o 
  -2   0   9      147.50      146.74      6.03 o 
  -1   0   9       10.65        9.85      3.07 o 
   0   0   9      701.17      719.47      5.27 o 
   1   0   9      233.62      263.05      4.23 o 
   2   0   9      206.96      221.25      6.65 o 
   3   0   9      212.87      214.39     12.88 o 
   4   0   9      257.88      317.38      9.17 o 
   5   0   9       69.20       65.65      8.39 o 
   6   0   9      246.80      258.29     15.53 o 
  -5   1   9        8.50        2.07      5.97 o 
  -4   1   9       80.35       81.06      6.26 o 
  -3   1   9      140.72      160.32      5.13 o 
  -2   1   9       84.24       70.04      5.45 o 
  -1   1   9      125.85      125.10      4.14 o 
   0   1   9      665.16      726.96      9.23 o 
   1   1   9      154.23      139.92     24.19 o 
   2   1   9      466.45      473.15      5.35 o 
   3   1   9      246.32      210.75     14.44 o 
   4   1   9      220.51      233.42     10.27 o 
   5   1   9       28.89       24.79      2.76 o 
   6   1   9      120.31      107.40      6.83 o 
  -5   2   9       30.49       23.41      4.22 o 
  -4   2   9      113.78      124.73      7.43 o 
  -3   2   9      218.53      218.15      4.00 o 
  -2   2   9      302.90      284.75     14.12 o 
  -1   2   9      234.99      250.69      6.15 o 
   0   2   9      484.40      287.32    114.28 o 
   1   2   9       68.48       64.27      5.18 o 
   2   2   9      349.41      307.19     19.55 o 
   3   2   9      219.19      192.74     25.50 o 
   4   2   9      172.44      147.41      7.58 o 
   5   2   9      294.00      323.20     13.77 o 
   6   2   9      141.98      125.23      4.03 o 
  -5   3   9       38.39       39.04      3.71 o 
  -4   3   9       84.19       91.84      4.55 o 
  -3   3   9       48.06       52.43      3.83 o 
  -2   3   9      134.82      129.55      4.39 o 
  -1   3   9      201.22      201.32      5.95 o 
   0   3   9      435.06      413.36      5.30 o 
   1   3   9      359.61      279.83    140.85 o 
   2   3   9      264.59      182.99     40.34 o 
   3   3   9       96.46       89.13      7.13 o 
   4   3   9      305.38      309.32     13.01 o 
   5   3   9      312.36      285.31     21.60 o 
   6   3   9      125.03      119.14      4.09 o 
  -5   4   9       28.16       33.37      4.06 o 
  -4   4   9       29.07       26.44      3.44 o 
  -3   4   9       95.35       96.32      3.45 o 
  -2   4   9      104.54       88.43      9.21 o 
  -1   4   9      335.32      341.74      6.64 o 
   0   4   9       23.42       18.65      5.50 o 
   1   4   9      208.34      210.06      5.88 o 
   2   4   9      271.62      278.16      4.54 o 
   3   4   9       49.29       41.67      7.95 o 
   4   4   9       15.23       16.89      4.08 o 
   5   4   9      225.64      212.16     37.07 o 
   6   4   9      166.51      133.68     21.88 o 
  -5   5   9       35.00       32.60      3.20 o 
  -4   5   9       14.75       29.66     10.71 o 
  -3   5   9      106.29      106.65      7.67 o 
  -2   5   9       82.27       86.82     11.58 o 
  -1   5   9      282.46      267.00     23.52 o 
   0   5   9       98.30      106.44     15.69 o 
   1   5   9      227.43      245.48      6.03 o 
   2   5   9       62.22       51.05      3.34 o 
   3   5   9      913.47      830.16      7.91 o 
   4   5   9      330.35      341.72     17.87 o 
   5   5   9      179.70      193.12      4.31 o 
   6   5   9      172.30      178.50     11.44 o 
  -5   6   9       21.11       17.75      8.40 o 
  -4   6   9       35.41       38.94      3.51 o 
  -3   6   9       43.98       39.50     12.80 o 
  -2   6   9       37.94       33.58      6.80 o 
  -1   6   9      260.87      218.35     39.19 o 
   0   6   9      149.15      154.19     17.34 o 
   1   6   9      204.65      222.16      6.00 o 
   2   6   9      261.43      285.57      5.95 o 
   3   6   9      416.56      423.22     13.91 o 
   4   6   9      253.20      258.79     24.43 o 
   5   6   9      236.87      229.13     13.10 o 
   6   6   9       42.00       43.03      4.32 o 
  -5   7   9       16.92       20.02      4.98 o 
  -4   7   9       89.64       72.56     25.82 o 
  -3   7   9      256.49      263.14      7.10 o 
  -2   7   9       88.85      105.33      6.38 o 
  -1   7   9      153.36      150.97     49.56 o 
   0   7   9      249.95      240.28     44.54 o 
   1   7   9      219.02      206.48     27.78 o 
   2   7   9      344.45      377.91      6.25 o 
   3   7   9      208.42      218.74      5.96 o 
   4   7   9      187.71      203.03      6.02 o 
   5   7   9      123.20      121.25      5.99 o 
   6   7   9       55.29       54.90      6.26 o 
  -4   8   9       25.30       25.63      6.69 o 
  -3   8   9        8.56       18.30      6.20 o 
  -2   8   9       68.08       70.09      4.31 o 
  -1   8   9       49.29       41.43      4.12 o 
   0   8   9       13.76       15.38      6.44 o 
   1   8   9      148.68      162.92      9.52 o 
   2   8   9      227.79      242.75      4.68 o 
   3   8   9       68.09       48.95      3.26 o 
   4   8   9      133.41      141.80      6.43 o 
   5   8   9       68.33       67.90      6.08 o 
   6   8   9       49.43       52.43      4.60 o 
  -4   9   9       44.95       25.96      5.05 o 
  -3   9   9        9.97       -2.30      6.44 o 
  -2   9   9       96.29      124.19      6.51 o 
  -1   9   9       48.91       57.55      4.26 o 
   0   9   9      112.28      122.08      6.20 o 
   1   9   9      131.44      104.56      5.96 o 
   2   9   9      108.54       78.70     29.81 o 
   3   9   9        0.84       -2.48     13.22 o 
   4   9   9       34.65       45.17      8.66 o 
   5   9   9       53.68       59.58      4.44 o 
  -3  10   9        8.95       -3.01      4.77 o 
  -2  10   9       47.75       62.80      6.43 o 
  -1  10   9        9.00       10.62      6.02 o 
   0  10   9       64.65       49.82      4.36 o 
   1  10   9       81.02       68.22     26.71 o 
   2  10   9       97.77       96.98      3.56 o 
   3  10   9       90.45       95.25     12.24 o 
   4  10   9       96.61       98.89      3.84 o 
   5  10   9       50.24       66.01     11.89 o 
  -3  11   9        6.96       -5.86      6.79 o 
  -2  11   9       26.61       13.83      6.51 o 
  -1  11   9       31.66       33.35      6.44 o 
   0  11   9       41.30       34.30      4.47 o 
   1  11   9       58.03       54.90      4.46 o 
   2  11   9       21.26       20.56      7.99 o 
   3  11   9       69.30       65.94      4.22 o 
   4  11   9       60.14       54.87     10.50 o 
  -2  12   9        5.48       14.17      4.75 o 
  -1  12   9       33.55       35.50      6.63 o 
   0  12   9       68.74       79.74      4.71 o 
   1  12   9       18.31       20.74      4.63 o 
   2  12   9        7.80       15.93     17.60 o 
   3  12   9       87.55       69.99     19.11 o 
   0  13   9       16.52       26.94      6.92 o 
   1  13   9       37.98       23.04      4.86 o 
   2  13   9       25.83       43.58     16.27 o 
  -1  -6  10       66.53       66.22      4.03 o 
   0  -6  10       24.67       23.29     10.03 o 
   1  -6  10        2.94        7.62      3.54 o 
   2  -6  10       71.57       75.02     11.74 o 
  -2  -5  10       24.90       20.63      4.68 o 
  -1  -5  10       58.12       44.42     10.70 o 
   0  -5  10       69.90       67.65      9.74 o 
   1  -5  10       42.38       60.45      4.80 o 
   2  -5  10      131.93      142.58     10.26 o 
   3  -5  10       51.77       61.78     11.96 o 
  -3  -4  10       19.10       22.11      5.26 o 
  -2  -4  10       91.06       98.94     13.15 o 
  -1  -4  10       95.59       96.23      4.44 o 
   0  -4  10      102.17      120.87      8.56 o 
   1  -4  10       45.55       48.66      4.74 o 
   2  -4  10       76.19       79.16      4.71 o 
   3  -4  10       80.29       89.00      4.42 o 
   4  -4  10       59.51       62.68      4.49 o 
  -4  -3  10       53.94       50.95      4.87 o 
  -3  -3  10       24.43       22.40      8.06 o 
  -2  -3  10       71.98       76.60      4.36 o 
  -1  -3  10       92.25       80.43      5.65 o 
   0  -3  10       59.93       61.87      6.73 o 
   1  -3  10      194.47      233.42     14.94 o 
   2  -3  10      105.68      125.83      7.16 o 
   3  -3  10       20.59       19.33      5.11 o 
   4  -3  10      164.45      190.62     13.40 o 
   5  -3  10      149.33      149.49     19.95 o 
  -4  -2  10       50.50       49.71      4.71 o 
  -3  -2  10      110.00      117.16      8.34 o 
  -2  -2  10       90.60       87.86      4.33 o 
  -1  -2  10       59.94       63.65      4.07 o 
   0  -2  10      117.91      102.32     17.68 o 
   1  -2  10      336.93      386.91      7.28 o 
   2  -2  10       98.24      114.05      7.03 o 
   3  -2  10      170.16      182.38      4.09 o 
   4  -2  10      106.02      110.05      6.73 o 
   5  -2  10       87.61       79.99     20.33 o 
  -4  -1  10       10.31       20.84      6.06 o 
  -3  -1  10       33.33       25.00      6.18 o 
  -2  -1  10      119.30       93.63     22.57 o 
  -1  -1  10        9.21       12.21      7.38 o 
   0  -1  10        1.25       -3.10      3.10 o 
   1  -1  10      152.42      118.19     14.78 o 
   2  -1  10      205.74      219.61      4.08 o 
   3  -1  10      155.75      161.74      3.39 o 
   4  -1  10      125.49      142.79      8.66 o 
   5  -1  10       66.06       61.87      4.63 o 
  -5   0  10       62.14       51.78      4.83 o 
  -4   0  10       27.98       47.08      5.91 o 
  -3   0  10       82.67       91.22      4.65 o 
  -2   0  10       62.53       73.34      5.57 o 
  -1   0  10      396.87      396.87     19.97 o 
   0   0  10      623.23      636.56     47.52 o 
   1   0  10      217.01      228.78     15.61 o 
   2   0  10      406.48      402.78     30.35 o 
   3   0  10      401.01      368.56     10.55 o 
   4   0  10      247.71      215.84     26.00 o 
   5   0  10       58.02       55.25      3.04 o 
   6   0  10      129.62      109.09     13.54 o 
  -5   1  10       62.73       49.80      6.45 o 
  -4   1  10       49.08       49.23      4.46 o 
  -3   1  10       71.64       70.51      4.89 o 
  -2   1  10       95.34      102.44      5.88 o 
  -1   1  10      232.17      168.85     84.84 o 
   0   1  10      341.39      275.76     21.12 o 
   1   1  10      319.53      342.45      4.30 o 
   2   1  10       97.35      111.65      5.65 o 
   3   1  10       47.28       63.24      6.03 o 
   4   1  10      125.75      120.45      9.15 o 
   5   1  10       71.00       80.08     10.28 o 
   6   1  10      205.58      200.71     19.18 o 
  -5   2  10       12.82        5.24      6.28 o 
  -4   2  10       67.26       70.32      3.36 o 
  -3   2  10       74.75       81.35      3.46 o 
  -2   2  10      142.20      148.19      6.00 o 
  -1   2  10      146.91      154.85      5.63 o 
   0   2  10      231.61      224.55     30.38 o 
   1   2  10      182.39      170.73      3.97 o 
   2   2  10       64.38       57.07     15.36 o 
   3   2  10       72.20       69.35      3.08 o 
   4   2  10      144.73      130.01     13.28 o 
   5   2  10       72.57       68.96      7.13 o 
   6   2  10       39.86       34.05      2.98 o 
  -5   3  10       16.35       15.63      5.13 o 
  -4   3  10       11.87       18.98      3.95 o 
  -3   3  10       63.06       72.40      4.01 o 
  -2   3  10      209.72      233.65      4.59 o 
  -1   3  10       70.49       66.15      4.03 o 
   0   3  10      189.33      194.02      5.85 o 
   1   3  10       83.31       69.41      3.16 o 
   2   3  10       78.22       93.89      9.90 o 
   3   3  10      259.89      288.71      9.73 o 
   4   3  10      219.90      223.01      3.16 o 
   5   3  10      244.62      241.68      8.38 o 
   6   3  10      153.77      150.91      6.20 o 
  -5   4  10       24.13       24.01      3.46 o 
  -4   4  10       47.78       48.75      3.69 o 
  -3   4  10      114.37      119.15      4.32 o 
  -2   4  10       97.26       85.23      7.92 o 
  -1   4  10       18.73       17.96      5.26 o 
   0   4  10       43.75       36.05      3.96 o 
   1   4  10      207.34      236.77      5.71 o 
   2   4  10       69.72       55.50     30.75 o 
   3   4  10      313.26      263.51     18.97 o 
   4   4  10      211.37      182.79     23.07 o 
   5   4  10      219.98      244.88     11.53 o 
   6   4  10       89.71       86.13      5.69 o 
  -5   5  10        6.38        8.86      4.01 o 
  -4   5  10       32.01       28.39      3.37 o 
  -3   5  10       85.35       83.98      4.34 o 
  -2   5  10       81.57       76.47     14.01 o 
  -1   5  10      199.45      206.92     29.08 o 
   0   5  10      163.02      151.02      3.68 o 
   1   5  10      188.84      202.07      4.21 o 
   2   5  10      633.91      586.39     31.49 o 
   3   5  10      919.61      940.84     90.52 o 
   4   5  10       44.18       42.19      3.20 o 
   5   5  10      294.33      324.80     27.23 o 
   6   5  10      140.75      147.61     26.75 o 
  -4   6  10       35.70       30.15      8.09 o 
  -3   6  10       58.49       55.76      3.08 o 
  -2   6  10       42.10       44.79      4.79 o 
  -1   6  10      130.98      120.94      9.73 o 
   0   6  10      190.65      155.17      3.44 o 
   1   6  10       62.82       71.59      3.98 o 
   2   6  10      145.03      137.87     18.61 o 
   3   6  10      160.23      163.95     10.25 o 
   4   6  10       77.76       77.51      7.42 o 
   5   6  10       61.81       62.07      5.51 o 
   6   6  10       29.19       35.43      7.35 o 
  -4   7  10       51.77       35.01      8.46 o 
  -3   7  10       21.02       24.47      6.77 o 
  -2   7  10        2.16       18.35      8.25 o 
  -1   7  10      168.72      150.43     37.47 o 
   0   7  10      124.82      124.19     23.38 o 
   1   7  10      169.89      172.79     13.49 o 
   2   7  10      334.30      380.34      6.03 o 
   3   7  10       35.96       30.91      3.86 o 
   4   7  10      116.77      116.34      4.45 o 
   5   7  10       98.40       89.30      6.08 o 
   6   7  10       51.86       53.35      6.49 o 
  -4   8  10       28.95       21.78     15.09 o 
  -3   8  10       64.66       43.30     33.11 o 
  -2   8  10       85.01       85.35     49.86 o 
  -1   8  10       59.79       52.52     10.48 o 
   0   8  10      108.27       93.95     34.91 o 
   1   8  10      209.36      183.73      3.16 o 
   2   8  10      126.44      125.35     14.10 o 
   3   8  10       22.15       18.93      3.95 o 
   4   8  10       84.42       83.52      3.08 o 
   5   8  10       44.32       49.51      3.49 o 
  -3   9  10        5.49       13.21      6.42 o 
  -2   9  10       61.61       86.95      6.48 o 
  -1   9  10       25.45       28.33     10.48 o 
   0   9  10       38.49       34.51     13.21 o 
   1   9  10       39.89       34.02     14.28 o 
   2   9  10       63.25       72.39     13.74 o 
   3   9  10       23.41       29.80      3.36 o 
   4   9  10      166.60      170.25      8.87 o 
   5   9  10       48.49       57.00      9.78 o 
  -3  10  10        7.22        2.05      6.79 o 
  -2  10  10       19.58       39.76      6.41 o 
  -1  10  10       24.42       29.60      4.46 o 
   0  10  10       64.98       60.35     41.05 o 
   1  10  10       50.91       53.62      7.65 o 
   2  10  10       58.24       63.53      9.21 o 
   3  10  10       22.68       18.92      3.05 o 
   4  10  10       62.95       47.78      3.74 o 
   5  10  10       76.14       64.35      4.77 o 
  -2  11  10       23.39       20.62      6.65 o 
  -1  11  10       28.18       41.97      6.42 o 
   0  11  10       29.15       28.42      6.10 o 
   1  11  10       31.75       27.90      3.94 o 
   2  11  10       25.75       30.10      3.06 o 
   3  11  10       99.39       85.26      4.22 o 
   4  11  10       36.46       46.03      6.80 o 
  -1  12  10       33.16       24.33      4.66 o 
   0  12  10       14.26        6.81      4.54 o 
   1  12  10       20.38       16.43     18.51 o 
   2  12  10       33.52       35.60      5.31 o 
   3  12  10       57.70       56.89     10.54 o 
  -1  -5  11       92.36      110.83      6.89 o 
   0  -5  11       66.10       69.39      5.23 o 
   1  -5  11       12.50       23.44     11.60 o 
   2  -5  11       67.95       69.39      4.54 o 
  -2  -4  11       27.53       26.95      4.60 o 
  -1  -4  11        4.17       13.29      3.53 o 
   0  -4  11       31.68       38.16      8.12 o 
   1  -4  11       20.43       24.26      4.26 o 
   2  -4  11      171.46      143.56      9.49 o 
   3  -4  11       55.87       66.69     13.07 o 
  -3  -3  11       22.12       19.91      6.82 o 
  -2  -3  11       27.27       35.63      4.44 o 
  -1  -3  11       27.01       23.29      4.86 o 
   0  -3  11       57.23       67.56     11.72 o 
   1  -3  11       50.14       50.30      7.81 o 
   2  -3  11       36.44       26.99      3.30 o 
   3  -3  11       68.02       76.02      3.54 o 
   4  -3  11       88.17       76.76     10.73 o 
  -3  -2  11       20.85        6.21      6.57 o 
  -2  -2  11       21.66       19.60      5.81 o 
  -1  -2  11      106.73      118.17      6.26 o 
   0  -2  11      103.62       96.98     11.47 o 
   1  -2  11      240.13      254.35     36.73 o 
   2  -2  11      136.84      137.20      3.99 o 
   3  -2  11       97.04       92.98     11.16 o 
   4  -2  11       99.17       96.58     14.07 o 
  -4  -1  11       15.89       16.66      6.38 o 
  -3  -1  11       63.36       67.65      7.96 o 
  -2  -1  11       57.31       47.48     19.51 o 
  -1  -1  11      121.58      103.10     19.49 o 
   0  -1  11      192.49      178.90     21.07 o 
   1  -1  11      317.17      335.14     27.99 o 
   2  -1  11       82.03       90.08      3.37 o 
   3  -1  11       97.78      100.21      4.05 o 
   4  -1  11       28.40       29.39      3.39 o 
   5  -1  11       93.60       76.99      6.51 o 
  -4   0  11       16.91       11.86      5.24 o 
  -3   0  11       41.75       43.33      5.90 o 
  -2   0  11      138.69      155.02      6.28 o 
  -1   0  11      367.59      356.58     38.74 o 
   0   0  11        5.70        9.57      7.72 o 
   1   0  11      144.40      159.96      5.19 o 
   2   0  11      145.77      169.09      9.10 o 
   3   0  11       67.81       83.93      5.02 o 
   4   0  11       61.90       67.34      8.63 o 
   5   0  11       98.30       90.12      9.07 o 
  -4   1  11       26.85       20.06      3.70 o 
  -3   1  11       33.49       26.33      3.01 o 
  -2   1  11       42.69       47.93      5.60 o 
  -1   1  11      122.38      113.91     67.46 o 
   0   1  11       61.11       50.20      4.72 o 
   1   1  11      107.98      119.44      5.60 o 
   2   1  11       25.18       36.91      4.46 o 
   3   1  11      195.54      169.27     31.22 o 
   4   1  11      193.91      218.49      6.83 o 
   5   1  11       81.71       80.48      8.25 o 
  -4   2  11       39.03       38.68      4.24 o 
  -3   2  11       38.83       42.40      4.83 o 
  -2   2  11      179.41      187.43      6.17 o 
  -1   2  11       31.03       37.15      5.41 o 
   0   2  11      127.26      108.26      6.11 o 
   1   2  11      154.93      124.52      9.54 o 
   2   2  11       91.61       93.16      9.09 o 
   3   2  11      149.27      146.70      3.28 o 
   4   2  11      186.44      183.48     14.15 o 
   5   2  11       29.08       32.65      7.14 o 
   6   2  11       94.58       99.80     14.15 o 
  -4   3  11       36.40       31.52      4.43 o 
  -3   3  11      101.02      106.74      8.04 o 
  -2   3  11      120.48      127.90      4.18 o 
  -1   3  11       11.02       14.41      3.74 o 
   0   3  11      195.70      170.29      4.17 o 
   1   3  11       61.22       61.59     22.16 o 
   2   3  11      151.54      119.35     56.59 o 
   3   3  11      163.84      154.42     33.55 o 
   4   3  11      307.37      286.00     27.74 o 
   5   3  11       91.01       66.77      2.48 o 
   6   3  11       95.78       72.56      7.45 o 
  -4   4  11       13.24       18.65      3.88 o 
  -3   4  11       28.67       32.46      2.88 o 
  -2   4  11       53.41       60.46      3.97 o 
  -1   4  11       29.17       35.24      3.72 o 
   0   4  11      319.82      347.95      6.24 o 
   1   4  11      114.59      130.40      5.33 o 
   2   4  11      180.57      151.75     74.56 o 
   3   4  11      253.39      229.01     13.00 o 
   4   4  11      113.21      106.36     20.74 o 
   5   4  11      107.49       99.61      8.60 o 
   6   4  11      154.31      116.71     30.07 o 
  -4   5  11       46.77       53.76      4.76 o 
  -3   5  11       47.26       51.45      4.62 o 
  -2   5  11       61.16       59.03      3.47 o 
  -1   5  11       26.09       26.57      3.68 o 
   0   5  11       85.90       85.89      4.00 o 
   1   5  11      126.16      130.29      5.60 o 
   2   5  11      254.63      221.29      3.76 o 
   3   5  11       43.90       55.34     11.52 o 
   4   5  11       29.75       39.81      3.89 o 
   5   5  11      134.92      138.98      5.52 o 
   6   5  11       65.81       72.38      4.49 o 
  -4   6  11       21.70       20.57      3.19 o 
  -3   6  11       38.43       46.09      3.50 o 
  -2   6  11       34.12       48.43      4.56 o 
  -1   6  11      180.32      183.96     17.68 o 
   0   6  11      126.18      116.86      3.80 o 
   1   6  11       99.74      102.65     12.55 o 
   2   6  11      462.71      482.75     40.43 o 
   3   6  11      332.59      310.75      6.87 o 
   4   6  11       77.52       77.74     11.93 o 
   5   6  11       90.21      115.05     25.27 o 
   6   6  11       99.35      103.06      9.51 o 
  -4   7  11       12.79       17.08      8.91 o 
  -3   7  11       23.26       27.67      4.39 o 
  -2   7  11       26.55       26.06      6.34 o 
  -1   7  11      145.18      178.88      6.62 o 
   0   7  11       68.52       73.46      6.26 o 
   1   7  11      168.71      170.59      4.46 o 
   2   7  11       13.56       32.49      5.19 o 
   3   7  11       37.25       54.47      5.47 o 
   4   7  11       80.42       88.23      4.29 o 
   5   7  11       30.76       25.21      5.85 o 
  -3   8  11       37.16       45.84      5.67 o 
  -2   8  11        9.00       17.75      3.44 o 
  -1   8  11       69.38       60.89      3.50 o 
   0   8  11       70.25       64.88      9.28 o 
   1   8  11       84.95       87.28     10.39 o 
   2   8  11       20.33       19.74      3.17 o 
   3   8  11       49.15       56.86      4.15 o 
   4   8  11       47.88       40.67      5.85 o 
   5   8  11      100.52       75.35      6.42 o 
  -3   9  11       18.26        8.54      4.28 o 
  -2   9  11       19.97       19.30     12.41 o 
  -1   9  11       15.30       21.16      3.57 o 
   0   9  11       39.17       49.65      4.06 o 
   1   9  11       36.29       40.05      5.55 o 
   2   9  11       37.97       34.89      2.76 o 
   3   9  11       47.92       52.38      6.71 o 
   4   9  11       64.24       74.49      5.15 o 
   5   9  11       73.58       70.32      5.26 o 
  -2  10  11       29.03       16.72      4.12 o 
  -1  10  11       58.75       35.09     20.17 o 
   0  10  11       30.91       19.92      2.98 o 
   1  10  11       18.58       40.63     21.27 o 
   2  10  11       45.23       36.85     10.44 o 
   3  10  11       33.07       38.40      4.35 o 
   4  10  11       78.99       83.58      8.16 o 
  -2  11  11       15.80       18.79     17.02 o 
  -1  11  11       15.93       27.42     11.94 o 
   0  11  11       17.39        4.14      5.72 o 
   1  11  11       32.07       32.53      8.88 o 
   2  11  11      106.28       86.71     34.84 o 
   3  11  11       69.45       81.08      8.90 o 
   4  11  11       48.17       68.68     20.53 o 
   0  12  11       11.27       16.62     20.75 o 
   1  12  11       19.13       24.02     15.67 o 
   2  12  11       28.87       25.67      3.57 o 
   0  -4  12      110.31      104.34      5.00 o 
   1  -4  12       31.81       36.61      4.54 o 
  -2  -3  12       23.49       22.57      4.77 o 
  -1  -3  12       46.87       46.34      5.12 o 
   0  -3  12       69.50       71.24      7.27 o 
   1  -3  12       19.55       23.83      5.01 o 
   2  -3  12       73.92       76.85      4.42 o 
   3  -3  12       83.34       83.93      7.03 o 
  -2  -2  12       27.86       34.28      4.57 o 
  -1  -2  12       51.82       50.04      9.84 o 
   0  -2  12       79.71       78.67     13.29 o 
   1  -2  12       60.96       70.31      8.05 o 
   2  -2  12       37.60       37.43      5.99 o 
   3  -2  12       76.65       84.34     12.67 o 
   4  -2  12       87.75       84.05      7.78 o 
  -3  -1  12       25.96       26.42      8.18 o 
  -2  -1  12       35.03       41.23      6.21 o 
  -1  -1  12       96.30       78.26     22.22 o 
   0  -1  12       53.16       62.23     11.32 o 
   1  -1  12       81.81       84.29     13.19 o 
   2  -1  12      156.54      171.17      5.20 o 
   3  -1  12       47.12       46.45      4.11 o 
   4  -1  12       39.23       59.41      6.44 o 
  -3   0  12       31.78       30.48      3.62 o 
  -2   0  12       62.69       74.21      6.14 o 
  -1   0  12       35.03       33.77      7.06 o 
   0   0  12        6.31       13.16      7.10 o 
   1   0  12      169.71      176.69     18.48 o 
   2   0  12       61.09       46.23      9.52 o 
   3   0  12       52.10       58.75      4.45 o 
   4   0  12       75.22       70.13     10.44 o 
   5   0  12       43.64       38.71      7.88 o 
  -4   1  12       24.96       14.24      4.43 o 
  -3   1  12       26.20       24.62      3.64 o 
  -2   1  12      160.26      124.60      4.66 o 
  -1   1  12      260.19      262.65      6.36 o 
   0   1  12       60.93       53.75     13.37 o 
   1   1  12      112.73      130.66      8.21 o 
   2   1  12      114.68      125.05     18.06 o 
   3   1  12      110.15      109.32      3.96 o 
   4   1  12       99.60      115.95      5.74 o 
   5   1  12       45.50       66.32     24.26 o 
  -4   2  12       17.26       11.56      4.40 o 
  -3   2  12       38.68       40.37      6.69 o 
  -2   2  12       23.72       21.28      5.75 o 
  -1   2  12        4.05       13.09      5.36 o 
   0   2  12       85.45       75.72     12.57 o 
   1   2  12       22.82       29.11      6.71 o 
   2   2  12       22.36       27.30      6.33 o 
   3   2  12       58.42       54.26      2.77 o 
   4   2  12      147.59      164.99      8.84 o 
   5   2  12       43.65       48.04      3.53 o 
  -4   3  12       20.99       28.27      4.40 o 
  -3   3  12       38.86       42.46      4.20 o 
  -2   3  12       26.31       33.55      3.97 o 
  -1   3  12       21.41       28.10      5.36 o 
   0   3  12       82.98       80.21      5.53 o 
   1   3  12       89.49       82.12     14.55 o 
   2   3  12      195.30      149.53     57.18 o 
   3   3  12      124.68      113.68     21.43 o 
   4   3  12      153.20      134.38      4.27 o 
   5   3  12        6.97       14.84      2.97 o 
  -4   4  12       21.50       20.54      4.32 o 
  -3   4  12       37.46       35.02      4.68 o 
  -2   4  12       41.50       45.97      3.36 o 
  -1   4  12       46.32       44.42      6.18 o 
   0   4  12      106.73      112.90      5.63 o 
   1   4  12      127.96      154.36      5.47 o 
   2   4  12      210.51      225.36      5.84 o 
   3   4  12      144.02      132.38     38.53 o 
   4   4  12      170.01      180.06      7.08 o 
   5   4  12      138.73      136.97     12.35 o 
  -4   5  12       21.64       27.48      3.87 o 
  -3   5  12       10.76       10.84      3.12 o 
  -2   5  12       40.60       32.56      3.42 o 
  -1   5  12       36.64       45.36      2.91 o 
   0   5  12      164.45      187.72      5.92 o 
   1   5  12      179.42      222.89      5.87 o 
   2   5  12       89.91      100.68      5.41 o 
   3   5  12       82.32       76.75      4.03 o 
   4   5  12       66.73       67.32      6.66 o 
   5   5  12       62.83       58.60     11.63 o 
  -3   6  12       24.43       33.74      5.00 o 
  -2   6  12       73.41       76.32      6.65 o 
  -1   6  12       90.50       88.01      3.23 o 
   0   6  12       57.26       53.45      4.13 o 
   1   6  12      195.61      187.69      4.55 o 
   2   6  12       93.17       88.07      7.52 o 
   3   6  12       29.92       34.87      3.47 o 
   4   6  12       23.48       21.05      3.27 o 
   5   6  12       94.10       78.72      4.55 o 
  -3   7  12       22.33       16.99      3.31 o 
  -2   7  12       23.16       24.94      3.69 o 
  -1   7  12       62.30       57.47      2.82 o 
   0   7  12       39.24       41.80      2.90 o 
   1   7  12       13.24        5.28      5.45 o 
   2   7  12        0.47       -5.23      5.23 o 
   3   7  12      167.40      179.52      6.14 o 
   4   7  12       11.15       14.84      8.47 o 
   5   7  12       40.98       43.42      4.54 o 
  -3   8  12       12.80        6.35      4.63 o 
  -2   8  12       15.24       20.56     11.83 o 
  -1   8  12       44.94       48.53      3.91 o 
   0   8  12       64.40       50.81      3.45 o 
   1   8  12       44.53       53.76      5.36 o 
   2   8  12       21.89       23.98      3.83 o 
   3   8  12      101.30      112.34      5.76 o 
   4   8  12       66.02       78.94      5.97 o 
   5   8  12      100.94      118.00      6.53 o 
  -2   9  12        7.90       -0.15      4.42 o 
  -1   9  12       31.22       31.07      5.10 o 
   0   9  12       37.93       35.65      3.43 o 
   1   9  12        9.49       17.26      3.25 o 
   2   9  12       71.76       73.93     16.35 o 
   3   9  12       52.69       64.92     13.21 o 
   4   9  12       53.24       58.61      3.58 o 
  -2  10  12       11.43       12.33      7.60 o 
  -1  10  12       11.35       27.57     14.32 o 
   0  10  12        4.72       12.74      3.54 o 
   1  10  12       20.53       34.70      4.20 o 
   2  10  12       81.78       80.26      3.83 o 
   3  10  12       48.25       55.91     20.71 o 
   4  10  12       72.93       70.10      5.55 o 
  -1  11  12       18.06       19.67      7.77 o 
   0  11  12       23.16       26.63      3.73 o 
   1  11  12       32.60       30.01     11.66 o 
   2  11  12       56.77       53.53      4.56 o 
   3  11  12        6.43        9.36      3.68 o 
   1  12  12       20.70       20.47      4.63 o 
   1  -3  13       22.37       19.22      6.32 o 
  -1  -2  13       46.45       50.16      4.70 o 
   0  -2  13       72.56       63.38      3.28 o 
   1  -2  13        2.50       23.33      8.99 o 
   2  -2  13       58.56       59.34     15.90 o 
  -2  -1  13       46.51       56.36      6.79 o 
  -1  -1  13       47.09       46.36      7.26 o 
   0  -1  13       69.06       53.43     11.57 o 
   1  -1  13       69.06       92.82     15.45 o 
   2  -1  13       60.92       57.11      4.25 o 
   3  -1  13       23.16       19.18      5.67 o 
  -2   0  13       25.85       24.90      6.28 o 
  -1   0  13       39.90       28.48     13.03 o 
   0   0  13       26.74       12.77      4.51 o 
   1   0  13       52.51       51.59      8.31 o 
   2   0  13       47.79       52.26     18.46 o 
   3   0  13       32.85       33.85      3.49 o 
   4   0  13        9.43       11.81      3.63 o 
  -3   1  13       28.45       25.32      3.85 o 
  -2   1  13       36.12       40.94      6.18 o 
  -1   1  13        6.76        5.96      5.66 o 
   0   1  13        0.18       -1.26      4.41 o 
   1   1  13       84.14       90.86      4.18 o 
   2   1  13       55.53       55.79     13.63 o 
   3   1  13       88.83       98.51      4.23 o 
   4   1  13       41.48       49.08      9.06 o 
  -3   2  13       11.18       15.68      4.01 o 
  -2   2  13        3.61        7.56      4.29 o 
  -1   2  13      119.20      136.89      6.27 o 
   0   2  13       45.28       37.61     16.58 o 
   1   2  13       56.91       52.88      9.16 o 
   2   2  13      132.93      113.70     21.45 o 
   3   2  13      142.61      117.94     34.72 o 
   4   2  13       61.51       53.29      6.96 o 
   5   2  13       66.50       52.55      6.33 o 
  -3   3  13       26.79       30.14     10.34 o 
  -2   3  13       11.34       17.28      4.65 o 
  -1   3  13       66.07       49.54      4.09 o 
   0   3  13       59.96       36.26      4.09 o 
   1   3  13      143.26      130.00     40.44 o 
   2   3  13       50.73       33.66     13.05 o 
   3   3  13       48.96       34.65     16.39 o 
   4   3  13       63.14       60.55      2.70 o 
   5   3  13       71.95       57.45      6.09 o 
  -3   4  13        7.76        6.13      3.66 o 
  -2   4  13       37.33       36.61      3.04 o 
  -1   4  13       44.60       47.76      7.42 o 
   0   4  13       51.24       61.06      5.55 o 
   1   4  13      121.63      148.33      5.71 o 
   2   4  13       59.16       73.93      5.46 o 
   3   4  13       62.21       56.73     13.20 o 
   4   4  13      118.94       90.10     19.29 o 
   5   4  13       41.71       32.21     10.22 o 
  -3   5  13        7.73       13.12      3.70 o 
  -2   5  13       67.89       67.31     17.28 o 
  -1   5  13       32.09       38.51      4.02 o 
   0   5  13      108.30      126.20      5.73 o 
   1   5  13       64.96       86.20      5.69 o 
   2   5  13       49.40       41.11      4.02 o 
   3   5  13       29.00       21.36      3.23 o 
   4   5  13       81.71       73.84      3.49 o 
   5   5  13       61.92       61.87      3.74 o 
  -3   6  13       19.05       21.42      7.42 o 
  -2   6  13       46.52       49.85      8.19 o 
  -1   6  13        4.19       16.29      3.50 o 
   0   6  13       62.90       59.23      4.47 o 
   1   6  13       47.51       57.43      5.69 o 
   2   6  13        8.16        9.21      3.33 o 
   3   6  13       37.84       45.76      4.28 o 
   4   6  13       61.05       62.66      6.18 o 
   5   6  13       23.85       23.34      4.55 o 
  -3   7  13       16.39       12.64      3.28 o 
  -2   7  13       46.68       50.60      3.61 o 
  -1   7  13       33.85       37.22      3.34 o 
   0   7  13       39.18       53.84     10.43 o 
   1   7  13       29.51       30.74      5.58 o 
   2   7  13      116.08      135.87      5.76 o 
   3   7  13      124.11      122.82     14.22 o 
   4   7  13       24.71       20.60      4.70 o 
   5   7  13       75.52       62.69      4.79 o 
  -2   8  13        9.01       10.26      4.50 o 
  -1   8  13       18.96       23.86     11.67 o 
   0   8  13       28.31       54.34     12.80 o 
   1   8  13        0.66       13.65      4.91 o 
   2   8  13        8.35        6.92      4.00 o 
   3   8  13       65.63       71.26      4.46 o 
   4   8  13       27.52       26.43      6.03 o 
  -2   9  13        1.32        3.73      3.74 o 
  -1   9  13       23.76       24.52      4.49 o 
   0   9  13       11.75       14.52      3.73 o 
   1   9  13       43.03       37.33      9.88 o 
   2   9  13       72.24       78.36      5.70 o 
   3   9  13       42.14       49.51      8.07 o 
   4   9  13       73.94       89.74      3.75 o 
  -1  10  13       12.55        6.82      3.73 o 
   0  10  13       14.14        8.53      4.25 o 
   1  10  13       50.03       37.63      7.70 o 
   2  10  13       45.94       57.84      9.40 o 
   3  10  13       35.77       29.85      3.68 o 
   0  11  13       13.86       22.80      4.59 o 
   1  11  13       27.00       49.70     34.70 o 
   2  11  13       23.61       19.62      3.72 o 
   0  -1  14       45.88       42.82      4.64 o 
   1  -1  14       12.03       14.57      4.35 o 
   2  -1  14       21.06       29.16      3.14 o 
  -1   0  14       20.28       13.79     14.87 o 
   0   0  14       34.58       43.52     11.71 o 
   1   0  14       63.37       72.32      9.70 o 
   2   0  14       30.99       16.97      9.37 o 
   3   0  14       27.33       22.62      5.84 o 
  -2   1  14        5.36       -3.89      6.49 o 
  -1   1  14       20.10       23.81      6.06 o 
   0   1  14       37.35       33.51      7.62 o 
   1   1  14       32.88       31.54      3.55 o 
   2   1  14       42.64       67.47      7.85 o 
   3   1  14       52.91       69.50      4.18 o 
  -2   2  14       36.95       37.70      4.51 o 
  -1   2  14       75.81       72.10      6.16 o 
   0   2  14        5.79       -1.01      5.87 o 
   1   2  14       66.85       52.59      3.44 o 
   2   2  14       77.11       94.92      5.54 o 
   3   2  14       40.20       55.21      4.36 o 
   4   2  14       41.45       28.74      3.07 o 
  -2   3  14        0.78       -1.69      4.31 o 
  -1   3  14       50.53       48.42      6.03 o 
   0   3  14       17.65        6.71      4.22 o 
   1   3  14       37.49       33.16      4.22 o 
   2   3  14       36.24       39.14      3.35 o 
   3   3  14       51.54       48.19      5.56 o 
   4   3  14       69.57       53.76      3.35 o 
  -2   4  14       46.29       44.87      3.26 o 
  -1   4  14       28.83       30.79      4.29 o 
   0   4  14       68.84       87.60      6.13 o 
   1   4  14       94.23       96.31      4.35 o 
   2   4  14       54.66       70.36      5.72 o 
   3   4  14       32.53       24.49      5.06 o 
   4   4  14       63.78       37.83      8.51 o 
  -2   5  14       39.56       35.93      4.54 o 
  -1   5  14       18.16       25.38      3.39 o 
   0   5  14       49.07       61.04      6.13 o 
   1   5  14       20.42       29.27      5.63 o 
   2   5  14       38.89       62.94      5.79 o 
   3   5  14       29.02       20.13      3.42 o 
   4   5  14      147.72      153.54     16.86 o 
  -2   6  14       20.28       19.39      3.68 o 
  -1   6  14       14.22       12.32      3.51 o 
   0   6  14       44.07       38.97      4.47 o 
   1   6  14        9.50       15.16      5.70 o 
   2   6  14       25.32       18.38      4.51 o 
   3   6  14       22.91       29.63      9.93 o 
   4   6  14       31.03       24.15      3.56 o 
  -2   7  14       20.80       17.74      4.14 o 
  -1   7  14        2.90        7.34      3.17 o 
   0   7  14       12.35       14.38      5.77 o 
   1   7  14       26.23       29.65      5.79 o 
   2   7  14       31.17       40.40      4.19 o 
   3   7  14       25.38       22.90      3.84 o 
   4   7  14       36.39       33.02      3.88 o 
  -2   8  14        7.57       -7.01      7.01 o 
  -1   8  14       15.21       22.99     10.15 o 
   0   8  14        2.84       14.35      3.41 o 
   1   8  14       14.76       31.41      4.24 o 
   2   8  14       85.24       79.37      4.33 o 
   3   8  14       70.85       69.83      4.52 o 
   4   8  14       20.04       18.83      6.34 o 
  -1   9  14       18.99       18.47      3.77 o 
   0   9  14       24.23       28.38      4.44 o 
   1   9  14       60.31       59.39     11.00 o 
   2   9  14        9.71        8.34      7.80 o 
   3   9  14       59.98       59.74      6.34 o 
   0  10  14       14.80       12.95      7.60 o 
   1  10  14       40.14       59.11      8.66 o 
   2  10  14       10.05       23.52      9.60 o 
   0   1  15       21.77        8.65     11.09 o 
   1   1  15       17.19       20.59      4.47 o 
   2   1  15       48.65       32.74      7.28 o 
  -1   2  15       12.87       10.22      4.59 o 
   0   2  15       17.96       35.33      6.25 o 
   1   2  15       36.68       29.28      4.00 o 
   2   2  15       46.09       49.66     13.85 o 
  -1   3  15       70.49       57.40      6.56 o 
   0   3  15       13.13       12.19      6.19 o 
   1   3  15       45.50       32.83      4.31 o 
   2   3  15       38.09       40.57     23.02 o 
   3   3  15       42.22       36.88     17.65 o 
  -1   4  15       21.08       17.55      6.14 o 
   0   4  15       23.34       32.61      6.09 o 
   1   4  15       10.26        7.06      5.96 o 
   2   4  15        8.49       11.40      6.04 o 
   3   4  15       31.33       18.49      6.27 o 
  -1   5  15       15.30       16.19      7.01 o 
   0   5  15       10.57       12.77      5.92 o 
   1   5  15       26.57       44.97      6.06 o 
   2   5  15       35.78       39.42      6.26 o 
   3   5  15       37.07       27.77      3.69 o 
  -1   6  15       16.30       25.24      3.31 o 
   0   6  15        7.21        9.18      4.66 o 
   1   6  15       21.24       20.74      5.95 o 
   2   6  15       27.12       26.59      3.71 o 
   3   6  15       19.57       24.62      9.00 o 
  -1   7  15        2.67        2.71      2.99 o 
   0   7  15       15.37       18.21      4.14 o 
   1   7  15       24.19       42.94      5.92 o 
   2   7  15       28.28       46.59      6.14 o 
   3   7  15       19.90       26.21      7.77 o 
   0   8  15       13.62       19.81      5.76 o 
   1   8  15       59.15       51.19     10.83 o 
   2   8  15       38.08       47.04      6.36 o 
   1   9  15        5.03        5.04      8.11 o 
   1   5  16       20.68       10.71      4.60 o 
                                                 
